# Supplementary material for: Cargo Genes of Tn7-Like Transposons Comprise an Enormous Diversity of Defense Systems, Mobile Genetic Elements, and Antibiotic Resistance Genes
Source: mBio. 2021 Dec 7;12(6):e02938-21. doi: 10.1128/mBio.02938-21 (PMC8649781; doi:10.1128/mBio.02938-21)
Supplement: TABLE S1 [file mbio.02938-21-st001.xlsx]

## Sheet: Table_S1A
#Metadata for all TnsB transposases. For each TnsB protein, the host taxonomy and nucleotide coordinates are recorded. The leaf ID corresponds to the label of the newick tree. The “motif ID” column contains the Meme-formatted consensus sequence of the predicted TnsB binding site. Incomplete transposons whose ends could not be predicted do not have a motif.
assembly	accession	tnsb_prot_id	start	stop	strand	tnsb_prot_id_rep	leaf_id	clade	taxid	Phylum	Class	Order	Family	Subfamily	Genus	ScientificName	motif_id
GCA_003241055.1_ASM324105v1_genomic	QFOD01000033.1	164328_0_50__20207_22202_-1	20208	22202	-1	164328_0_50__20207_22202_-1	46763_0_8__28755_30738_1	clade4	76731	Proteobacteria	Betaproteobacteria	Burkholderiales	-	-	Roseateles	Roseateles depolymerans
GCA_000147335.1_ASM14733v1_genomic	CP002200.1	40504_0_2__383400_385389_1	383401	385389	1	40504_0_2__383400_385389_1	211416_0_7__124683_126549_1	clade3	497965	Cyanobacteria	-	Chroococcales	Aphanothecaceae	-	Gloeothece	Gloeothece verrucosa PCC 7822
GCA_000147335.1_ASM14733v1_genomic	CP002200.1	40504_0_2__13960_15646_-1	13961	15646	-1	40504_0_2__13960_15646_-1	211416_0_7__124683_126549_1	clade3	497965	Cyanobacteria	-	Chroococcales	Aphanothecaceae	-	Gloeothece	Gloeothece verrucosa PCC 7822
GCA_000147335.1_ASM14733v1_genomic	CP002198.1	40504_0_0__5207575_5209279_-1	5207576	5209279	-1	40504_0_0__5207575_5209279_-1	211416_0_7__124683_126549_1	clade3	497965	Cyanobacteria	-	Chroococcales	Aphanothecaceae	-	Gloeothece	Gloeothece verrucosa PCC 7822	GACAAWTAATTWGTTA
GCA_000153465.1_ASM15346v1_genomic	CH672387.1	40643_0_0__1085351_1087619_1	1085352	1087619	1	40643_0_0__1085351_1087619_1	93422_0_18__439560_441807_1	clade4	287752	Proteobacteria	Alphaproteobacteria	Rhizobiales	Aurantimonadaceae	-	Aurantimonas	Aurantimonas manganoxydans SI85-9A1
GCA_001463865.1_ASM146386v1_genomic	BBWP01000036.1	95031_0_35__21760_24028_-1	21761	24028	-1	40643_0_0__1085351_1087619_1	93422_0_18__439560_441807_1	clade4	287752	Proteobacteria	Alphaproteobacteria	Rhizobiales	Aurantimonadaceae	-	Aurantimonas	Aurantimonas manganoxydans SI85-9A1
GCA_000155775.1_ASM15577v1_genomic	DS989811.1	40757_0_6__255634_257743_1	255635	257743	1	40757_0_6__255634_257743_1	67797_0_144__32903_35003_-1	clade1	455436	Proteobacteria	Gammaproteobacteria	Alteromonadales	Alteromonadaceae	-	Glaciecola	Glaciecola sp. HTCC2999	AGTATGATRCWTTWTTG
GCA_003241705.1_ASM324170v1_genomic	QFPQ01000017.1	164361_0_72__11091_13065_1	11092	13065	1	164361_0_72__11091_13065_1	153346_0_3__59400_62106_-1	clade2	128780	Proteobacteria	Gammaproteobacteria	Xanthomonadales	Xanthomonadaceae	-	Stenotrophomonas	Stenotrophomonas acidaminiphila
GCA_000164885.1_ASM16488v1_genomic	CP002226.1	41205_0_2__154792_157063_1	154793	157063	1	41205_0_2__154792_157063_1	135321_0_0__1258842_1260996_1	clade4	880591	Proteobacteria	Alphaproteobacteria	Rhodobacterales	Rhodobacteraceae	-	Ketogulonicigenium	Ketogulonicigenium vulgare Y25
GCA_000223375.1_ASM22337v1_genomic	CP002020.1	43111_0_2__103400_105650_1	103401	105650	1	41205_0_2__154792_157063_1	135321_0_0__1258842_1260996_1	clade4	759362	Proteobacteria	Alphaproteobacteria	Rhodobacterales	Rhodobacteraceae	-	Ketogulonicigenium	Ketogulonicigenium vulgare WSH-001
GCA_001399515.1_ASM139951v1_genomic	CP012910.1	92303_0_2__139364_141614_-1	139365	141614	-1	41205_0_2__154792_157063_1	135321_0_0__1258842_1260996_1	clade4	92945	Proteobacteria	Alphaproteobacteria	Rhodobacterales	Rhodobacteraceae	-	Ketogulonicigenium	Ketogulonicigenium vulgare
GCA_008693865.1_ASM869386v1_genomic	CP044081.1	299850_0_0__1975181_1977431_-1	1975182	1977431	-1	41205_0_2__154792_157063_1	135321_0_0__1258842_1260996_1	clade4	147645	Proteobacteria	Alphaproteobacteria	Rhodobacterales	Rhodobacteraceae	-	Paracoccus	Paracoccus yeei
GCA_000169335.1_ASM16933v1_genomic	AAXW01000027.1	41370_0_136__21548_23267_-1	21549	23267	-1	41370_0_136__21548_23267_-1	211416_0_7__124683_126549_1	clade3	391612	Cyanobacteria	-	Chroococcales	Aphanothecaceae	-	Crocosphaera	Crocosphaera chwakensis CCY0110	GACAAWTAATTWGTTA
GCA_000017845.1_ASM1784v1_genomic	CP000806.1	39810_0_0__3932589_3934281_-1	3932590	3934281	-1	41370_0_136__21548_23267_-1	211416_0_7__124683_126549_1	clade3	43989	Cyanobacteria	-	Chroococcales	Aphanothecaceae	-	Crocosphaera	Crocosphaera subtropica ATCC 51142	GACAAWTAATTWGTTA
GCA_000231425.3_ASM23142v3_genomic	AGJC02000001.1	43394_0_6__135782_137474_-1	135783	137474	-1	41370_0_136__21548_23267_-1	211416_0_7__124683_126549_1	clade3	860575	Cyanobacteria	-	Chroococcales	Aphanothecaceae	-	Crocosphaera	Crocosphaera subtropica ATCC 51472	GACAAWTAATTWGTTA
GCA_000214665.1_ASM21466v1_genomic	CP002738.1	42760_0_0__4936847_4938929_-1	4936848	4938929	-1	42760_0_0__4936847_4938929_-1	67797_0_144__32903_35003_-1	clade1	857087	Proteobacteria	Gammaproteobacteria	Methylococcales	Methylococcaceae	-	Methylomonas	Methylomonas methanica MC09	TWAAMAACTTTATTACT
GCA_000785705.2_ASM78570v2_genomic	CP014476.1	68480_0_0__2272248_2273058_1	2272249	2273058	1	42760_0_0__4936847_4938929_-1	67797_0_144__32903_35003_-1	clade1	1538553	Proteobacteria	Gammaproteobacteria	Methylococcales	Methylococcaceae	-	Methylomonas	Methylomonas denitrificans	GTTARCAACTWTATTGTT
GCA_000214665.1_ASM21466v1_genomic	CP002738.1	42760_0_0__42693_44643_1	42694	44643	1	42760_0_0__42693_44643_1	104277_0_19__86310_88230_1	clade4	857087	Proteobacteria	Gammaproteobacteria	Methylococcales	Methylococcaceae	-	Methylomonas	Methylomonas methanica MC09	RTTTMATAAATTATGAGATY
GCA_000785705.2_ASM78570v2_genomic	CP014476.1	68480_0_0__2307235_2309116_-1	2307236	2309116	-1	42760_0_0__42693_44643_1	104277_0_19__86310_88230_1	clade4	1538553	Proteobacteria	Gammaproteobacteria	Methylococcales	Methylococcaceae	-	Methylomonas	Methylomonas denitrificans	RTTTMATAAATTATGAGATY
GCA_000785705.2_ASM78570v2_genomic	CP014476.1	68480_0_0__2275287_2275758_-1	2275288	2275758	-1	42760_0_0__42693_44643_1	104277_0_19__86310_88230_1	clade4	1538553	Proteobacteria	Gammaproteobacteria	Methylococcales	Methylococcaceae	-	Methylomonas	Methylomonas denitrificans
GCA_011882205.1_ASM1188220v1_genomic	JAATWI010000054.1	330920_0_21__31441_33316_-1	31442	33316	-1	42760_0_0__42693_44643_1	104277_0_19__86310_88230_1	clade4									ARATCTCATAATTTNTGAAA
GCA_000235625.2_ASM23562v1_genomic	AGTR01000054.1	43574_0_34__9127_11053_-1	9128	11053	-1	43574_0_34__9127_11053_-1	148114_0_3__41617_43519_-1	clade3	1094979	Proteobacteria	Gammaproteobacteria	Alteromonadales	Alteromonadaceae	-	Marinobacter	Marinobacter manganoxydans MnI7-9
GCA_000238255.4_ASM23825v4_genomic	CP011040.1	43667_0_1__812097_813702_-1	812098	813702	-1	43667_0_1__812097_813702_-1	279530_0_921__9508_11122_-1	clade4	1117319	Proteobacteria	Gammaproteobacteria	Alteromonadales	Pseudoalteromonadaceae	-	Pseudoalteromonas	Pseudoalteromonas spongiae UST010723-006
GCA_000244955.1_ASM24495v1_genomic	CM001439.1	43953_0_0__5466636_5468790_-1	5466637	5468790	-1	43953_0_0__5466636_5468790_-1	191977_0_30__226979_229082_1	clade2	882083	Actinobacteria	Actinomycetia	Pseudonocardiales	Pseudonocardiaceae	-	Saccharomonospora	Saccharomonospora marina XMU15
GCA_011761185.1_ASM1176118v1_genomic	JAAOYM010000001.1	330361_0_0__129535_131689_1	129536	131689	1	43953_0_0__5466636_5468790_-1	191977_0_30__226979_229082_1	clade2
GCA_000256565.1_Asm2.0_genomic	AJHH01000711.1	44488_0_710__18567_19629_1	18568	19629	1	44488_0_710__18567_19629_1			1161913	Proteobacteria	Betaproteobacteria	Burkholderiales	Oxalobacteraceae	-	Herbaspirillum	Herbaspirillum lusitanum P6-12
GCA_000256565.1_Asm2.0_genomic	AJHH01000711.1	44488_0_710__17110_18160_1	17111	18160	1	44488_0_710__18567_19629_1			1161913	Proteobacteria	Betaproteobacteria	Burkholderiales	Oxalobacteraceae	-	Herbaspirillum	Herbaspirillum lusitanum P6-12
GCA_000256565.1_Asm2.0_genomic	AJHH01000711.1	44488_0_710__19576_20551_1	19577	20551	1	44488_0_710__19576_20551_1			1161913	Proteobacteria	Betaproteobacteria	Burkholderiales	Oxalobacteraceae	-	Herbaspirillum	Herbaspirillum lusitanum P6-12
GCA_000269985.1_ASM26998v1_genomic	AP010968.1	45045_0_0__8761556_8764067_-1	8761557	8764067	-1	45045_0_0__8761556_8764067_-1	88215_0_59__24419_26039_1	clade2	452652	Actinobacteria	Actinomycetia	Streptomycetales	Streptomycetaceae	-	Kitasatospora	Kitasatospora setae KM-6054
GCA_009862315.1_ASM986231v1_genomic	WWHA01000001.1	320350_0_0__8761556_8764067_-1	8761557	8764067	-1	45045_0_0__8761556_8764067_-1	88215_0_59__24419_26039_1	clade2
GCA_000719695.1_ASM71969v1_genomic	JOHN01000037.1	65614_0_36__94356_96867_-1	94357	96867	-1	45045_0_0__8761556_8764067_-1	88215_0_59__24419_26039_1	clade2	1463874	Actinobacteria	Actinomycetia	Streptomycetales	Streptomycetaceae	-	Streptomyces	Streptomyces sp. NRRL F-6131
GCA_009862315.1_ASM986231v1_genomic	WWHA01000001.1	320350_0_0__19211_21722_1	19212	21722	1	45045_0_0__8761556_8764067_-1	88215_0_59__24419_26039_1	clade2
GCA_000269985.1_ASM26998v1_genomic	AP010968.1	45045_0_0__19211_21722_1	19212	21722	1	45045_0_0__8761556_8764067_-1	88215_0_59__24419_26039_1	clade2	452652	Actinobacteria	Actinomycetia	Streptomycetales	Streptomycetaceae	-	Kitasatospora	Kitasatospora setae KM-6054
GCA_000716965.1_ASM71696v1_genomic	JNWY01000031.1	65480_0_30__19145_21656_1	19146	21656	1	45045_0_0__8761556_8764067_-1	88215_0_59__24419_26039_1	clade2	2066	Actinobacteria	Actinomycetia	Streptomycetales	Streptomycetaceae	-	Kitasatospora	Kitasatospora setae
GCA_000271325.1_ASM27132v1_genomic	AP012157.1	45109_0_0__308764_310897_1	308765	310897	1	45109_0_0__308764_310897_1	183471_0_80__41158_43303_1	clade1	1002809	Firmicutes	Bacilli	Bacillales	Planococcaceae	-	Solibacillus	Solibacillus silvestris StLB046
GCA_000293525.1_Baci_cere_BAG60-1_G13196_V1_genomic	JH804624.1	46123_0_0__1262128_1264144_1	1262129	1264144	1	46123_0_0__1262128_1264144_1	265860_0_6__91534_93505_-1	clade4	1053192	Firmicutes	Bacilli	Bacillales	Bacillaceae	-	Bacillus	Bacillus cereus BAG6O-1	CYTATCTCAAAYTTYATGAA
GCA_008923665.1_ASM892366v1_genomic	WBPG01000008.1	300847_0_11__505508_507524_-1	505509	507524	-1	46123_0_0__1262128_1264144_1	265860_0_6__91534_93505_-1	clade4	2026191	Firmicutes	Bacilli	Bacillales	Bacillaceae	-	Bacillus	Bacillus luti	CYTATCTCAAAYTTYATGAA
GCA_004306975.1_ASM430697v1_genomic	BIYC01000033.1	253353_0_32__65511_67509_-1	65512	67509	-1	46123_0_0__1262128_1264144_1	265860_0_6__91534_93505_-1	clade4	1396	Firmicutes	Bacilli	Bacillales	Bacillaceae	-	Bacillus	Bacillus cereus	CYTATCTCAAAYTTYATGAA
GCA_001584105.1_ASM158410v1_genomic	LOMU01000068.1	99970_0_67__66195_68193_-1	66196	68193	-1	46123_0_0__1262128_1264144_1	265860_0_6__91534_93505_-1	clade4	1396	Firmicutes	Bacilli	Bacillales	Bacillaceae	-	Bacillus	Bacillus cereus
GCA_001604665.1_ASM160466v1_genomic	LJIT01000023.1	100740_0_58__248618_250616_1	248619	250616	1	46123_0_0__1262128_1264144_1	265860_0_6__91534_93505_-1	clade4	1396	Firmicutes	Bacilli	Bacillales	Bacillaceae	-	Bacillus	Bacillus cereus
GCA_002896395.1_ASM289639v1_genomic	POYG01000006.1	151665_0_55__186102_188100_1	186103	188100	1	46123_0_0__1262128_1264144_1	265860_0_6__91534_93505_-1	clade4	2072506	Firmicutes	Bacilli	Bacillales	Bacillaceae	-	Bacillus	Bacillus sp. AKBS9	CYTATCTCAAACTTBATGAA
GCA_000161355.1_ASM16135v1_genomic	CM000738.1	41035_0_0__3812272_3814270_1	3812273	3814270	1	46123_0_0__1262128_1264144_1	265860_0_6__91534_93505_-1	clade4	526991	Firmicutes	Bacilli	Bacillales	Bacillaceae	-	Bacillus	Bacillus cereus AH676	CYTATCTCAAACTTBATGAA
GCA_000297055.2_ASM29705v2_genomic	AP013066.1	46274_0_0__249945_251985_1	249946	251985	1	46274_0_0__249945_251985_1	238106_0_297__7468_9409_-1	clade3	1163617	Proteobacteria	Betaproteobacteria	Nitrosomonadales	Sulfuricellaceae	-	Sulfuricella	Sulfuricella denitrificans skB26
GCA_000297055.2_ASM29705v2_genomic	AP013066.1	46274_0_0__151664_153578_-1	151665	153578	-1	46274_0_0__151664_153578_-1	82428_0_17__46885_48802_-1	clade3	1163617	Proteobacteria	Betaproteobacteria	Nitrosomonadales	Sulfuricellaceae	-	Sulfuricella	Sulfuricella denitrificans skB26
GCA_003248655.1_ASM324865v1_genomic	QFPM01000008.1	164689_0_49__104548_106588_1	104549	106588	1	164689_0_49__104548_106588_1			51671	Actinobacteria	Actinomycetia	Micrococcales	Microbacteriaceae	-	Microbacterium	Microbacterium sp.
GCA_002413635.1_ASM241363v1_genomic	DHXJ01000036.1	135635_0_64__42019_44056_-1	42020	44056	-1	164689_0_49__104548_106588_1
GCA_002695205.1_ASM269520v1_genomic	NZOG01000015.1	143725_0_136__42093_44130_-1	42094	44130	-1	164689_0_49__104548_106588_1
GCA_002358725.1_ASM235872v1_genomic	DEPK01000032.1	133009_0_281__41980_44017_-1	41981	44017	-1	164689_0_49__104548_106588_1
GCA_000298215.1_ASM29821v1_genomic	BAHD01000005.1	46328_0_161__54384_56262_-1	54385	56262	-1	46328_0_161__54384_56262_-1	102507_0_116__7846_9526_1	clade3	1184609	Actinobacteria	Actinomycetia	Micrococcales	Dermatophilaceae	-	Kineosphaera	Kineosphaera limosa NBRC 100340	YGTGCAGWSGACTWCGGAMA
GCA_006715095.1_ASM671509v1_genomic	VFMO01000001.1	290015_0_0__344494_346255_1	344495	346255	1	46328_0_161__54384_56262_-1	102507_0_116__7846_9526_1	clade3	587872	Actinobacteria	Actinomycetia	Micrococcales	Dermacoccaceae	-	Yimella	Yimella lutea
GCA_900626105.1_PRJEB29220_genomic	UYZX01000001.1	209205_0_1__1740354_1742103_1	1740355	1742103	1	46328_0_161__54384_56262_-1	102507_0_116__7846_9526_1	clade3	2479839	Actinobacteria	Actinomycetia	Micrococcales	Microbacteriaceae	-	Gulosibacter	Gulosibacter sp. Marseille-P7157	YGTGCAGWSGACTWCGGAMA
GCA_000298215.1_ASM29821v1_genomic	BAHD01000005.1	46328_0_161__73864_75679_-1	73865	75679	-1	46328_0_161__54384_56262_-1	102507_0_116__7846_9526_1	clade3	1184609	Actinobacteria	Actinomycetia	Micrococcales	Dermatophilaceae	-	Kineosphaera	Kineosphaera limosa NBRC 100340
GCA_900289045.1_MPGL2_genomic	LT985188.1	192689_0_0__877816_879541_1	877817	879541	1	46328_0_161__54384_56262_-1	102507_0_116__7846_9526_1	clade3	75385	Actinobacteria	Actinomycetia	Propionibacteriales	Nocardioidaceae	-	Micropruina	Micropruina glycogenica
GCA_001591405.1_ASM159140v1_genomic	BCUV01000007.1	100247_0_6__406327_408085_-1	406328	408085	-1	46328_0_161__54384_56262_-1	102507_0_116__7846_9526_1	clade3	1216972	Actinobacteria	Actinomycetia	Micrococcales	Intrasporangiaceae	-	Janibacter	Janibacter terrae NBRC 107853	GTGCAGTYGMCTTCTGANA
GCA_001889125.1_ASM188912v1_genomic	CP013290.1	112765_0_0__268284_270042_1	268285	270042	1	46328_0_161__54384_56262_-1	102507_0_116__7846_9526_1	clade3	857417	Actinobacteria	Actinomycetia	Micrococcales	Intrasporangiaceae	-	Janibacter	Janibacter indicus	TWTCAGRAGNCGWCYGCAC
GCA_000298215.1_ASM29821v1_genomic	BAHD01000044.1	46328_0_122__36997_39001_-1	36998	39001	-1	46328_0_122__36997_39001_-1	191977_0_30__226979_229082_1	clade2	1184609	Actinobacteria	Actinomycetia	Micrococcales	Dermatophilaceae	-	Kineosphaera	Kineosphaera limosa NBRC 100340
GCA_008001015.1_ASM800101v1_genomic	CP042862.1	296536_0_0__390209_392213_-1	390210	392213	-1	46328_0_122__36997_39001_-1	191977_0_30__226979_229082_1	clade2	1078471	Actinobacteria	Actinomycetia	Micrococcales	Ornithinimicrobiaceae	-	Serinicoccus	Serinicoccus profundi
GCA_001942225.1_ASM194222v1_genomic	MKJZ01000011.1	114818_0_10__378281_380285_-1	378282	380285	-1	46328_0_122__36997_39001_-1	191977_0_30__226979_229082_1	clade2	1517939	Actinobacteria	Actinomycetia	Micrococcales	Ornithinimicrobiaceae	-	Serinicoccus	Serinicoccus sp. CUA-874
GCA_003351765.1_ASM335176v1_genomic	CP031229.1	168604_0_0__3052538_3053465_-1	3052539	3053465	-1	46328_0_122__36997_39001_-1	191977_0_30__226979_229082_1	clade2	2283195	Actinobacteria	Actinomycetia	Micrococcales	Ornithinimicrobiaceae	-	Ornithinimicrobium	Ornithinimicrobium sp. AMA3305	TTCTCRHBDTCGTGTCAG
GCA_000310165.2_ASM31016v2_genomic	AMXC01000010.1	46852_0_9__9850_11884_-1	9851	11884	-1	46852_0_9__9850_11884_-1	247449_0_34__9190_11170_1	clade4	497321	Proteobacteria	Betaproteobacteria	Rhodocyclales	Zoogloeaceae	-	Thauera	Thauera sp. 63	GCATAAGCTGCGACT
GCA_000314955.1_ASM31495v1_genomic	BAEM01000007.1	47066_0_56__209693_211676_1	209694	211676	1	47066_0_56__209693_211676_1	211234_0_8__300317_302294_1	clade4	1127672	Proteobacteria	Gammaproteobacteria	Alteromonadales	Alteromonadaceae	-	Paraglaciecola	Paraglaciecola chathamensis S18K6
GCA_000332235.1_ASM33223v1_genomic	CM001775.1	47777_0_0__2580381_2582067_-1	2580382	2582067	-1	47777_0_0__2580381_2582067_-1	211416_0_7__124683_126549_1	clade3	113355	Cyanobacteria	-	Chroococcales	Chroococcaceae	-	Geminocystis	Geminocystis herdmanii PCC 6308
GCA_000332235.1_ASM33223v1_genomic	CM001775.1	47777_0_0__2970917_2972615_1	2970918	2972615	1	47777_0_0__2970917_2972615_1	211416_0_7__124683_126549_1	clade3	113355	Cyanobacteria	-	Chroococcales	Chroococcaceae	-	Geminocystis	Geminocystis herdmanii PCC 6308	AKTAACAAATTAAATGWCRT
GCA_002813895.1_ASM281389v1_genomic	CP024912.1	148820_0_0__1529325_1530933_-1	1529326	1530933	-1	47777_0_0__2970917_2972615_1	211416_0_7__124683_126549_1	clade3	2054282	Cyanobacteria	-	Chroococcales	Geminocystaceae	-	Cyanobacterium	Cyanobacterium sp. HL-69
GCA_002813895.1_ASM281389v1_genomic	CP024912.1	148820_0_0__991224_992832_1	991225	992832	1	47777_0_0__2970917_2972615_1	211416_0_7__124683_126549_1	clade3	2054282	Cyanobacteria	-	Chroococcales	Geminocystaceae	-	Cyanobacterium	Cyanobacterium sp. HL-69	AKTAACAAATTAAATGWCRT
GCA_001747005.1_ASM174700v1_genomic	LWHC01000047.1	106108_0_46__17734_19405_1	17735	19405	1	47777_0_0__2970917_2972615_1	211416_0_7__124683_126549_1	clade3	1562720	Cyanobacteria	-	Chroococcales	Geminocystaceae	-	Cyanobacterium	Cyanobacterium sp. IPPAS B-1200	AKTAACAAATTAAATGWCRT
GCA_002736005.1_ASM273600v1_genomic	PEBC01000041.1	145537_0_59__18890_20555_-1	18891	20555	-1	47777_0_0__2970917_2972615_1	211416_0_7__124683_126549_1	clade3	2047986	Cyanobacteria	-	Chroococcales	Geminocystaceae	-	Cyanobacterium	Cyanobacterium aponinum IPPAS B-1201	AKTAACAAATTAAATGWCRT
GCA_001548095.1_Gm3709_assembly_1.0_genomic	AP014815.1	98547_0_0__2538388_2539183_1	2538389	2539183	1	47777_0_0__2970917_2972615_1	211416_0_7__124683_126549_1	clade3	1615909	Cyanobacteria	-	Chroococcales	Chroococcaceae	-	Geminocystis	Geminocystis sp. NIES-3708	AKTAACAAATTAAATGWCRT
GCA_000333375.1_ASM33337v1_genomic	BACZ01000345.1	47825_0_453__8262_9936_-1	8263	9936	-1	47825_0_453__8262_9936_-1	102507_0_116__7846_9526_1	clade3	95614	Actinobacteria	Actinomycetia	Micrococcales	Microbacteriaceae	-	Curtobacterium	Curtobacterium sp. B18
GCA_000347775.1_ASM34777v1_genomic	APAT01000007.1	48359_0_6__22677_24849_-1	22678	24849	-1	48359_0_6__22677_24849_-1	48359_0_6__22677_24849_-1	clade1	1288826	Proteobacteria	Gammaproteobacteria	Alteromonadales	Alteromonadaceae	-	Marinobacter	Marinobacter santoriniensis NKSG1
GCA_003252535.1_ASM325253v1_genomic	QKDN01000032.1	164875_0_20__15306_17181_-1	15307	17181	-1	164875_0_20__15306_17181_-1	255603_0_14__60321_62247_-1	clade3
GCA_000371905.1_ASM37190v1_genomic	AQUD01000001.1	49473_0_0__2822898_2825103_1	2822899	2825103	1	49473_0_0__2822898_2825103_1	263311_0_100__569491_571828_1	clade4	935549	Proteobacteria	Alphaproteobacteria	Rhizobiales	Rhizobiaceae	-	Rhizobium	Rhizobium leguminosarum bv. trifolii SRDI565
GCA_000371965.1_ASM37196v1_genomic	AQUO01000001.1	49475_0_0__658797_659043_1	658798	659043	1	49475_0_0__658797_659043_1			1101189	Proteobacteria	Alphaproteobacteria	Rhodobacterales	Rhodobacteraceae	-	Paracoccus	Paracoccus sp. N5
GCA_000371965.1_ASM37196v1_genomic	AQUO01000001.1	49475_0_0__658985_659204_1	658986	659204	1	49475_0_0__658985_659204_1			1101189	Proteobacteria	Alphaproteobacteria	Rhodobacterales	Rhodobacteraceae	-	Paracoccus	Paracoccus sp. N5
GCA_000373325.1_ASM37332v1_genomic	KB890996.1	49538_0_45__33005_35324_-1	33006	35324	-1	49538_0_45__33005_35324_-1	263311_0_100__569491_571828_1	clade4	1079455	Proteobacteria	Alphaproteobacteria	Rhizobiales	Rhizobiaceae	-	Rhizobium	Rhizobium leguminosarum bv. viciae Vh3	TTGTGCARAACYWGBKYKGT
GCA_000373325.1_ASM37332v1_genomic	KB890955.1	49538_0_4__142015_144331_-1	142016	144331	-1	49538_0_4__142015_144331_-1	263311_0_100__569491_571828_1	clade4	1079455	Proteobacteria	Alphaproteobacteria	Rhizobiales	Rhizobiaceae	-	Rhizobium	Rhizobium leguminosarum bv. viciae Vh3
GCA_002953715.1_ASM295371v1_genomic	CP025012.1	154044_0_0__3360232_3362548_1	3360233	3362548	1	49538_0_4__142015_144331_-1	263311_0_100__569491_571828_1	clade4	384	Proteobacteria	Alphaproteobacteria	Rhizobiales	Rhizobiaceae	-	Rhizobium	Rhizobium leguminosarum	GMCAWAYCWRYSGSRCMADA
GCA_000377105.1_ASM37710v1_genomic	KB897393.1	49707_0_30__55835_58139_-1	55836	58139	-1	49707_0_30__55835_58139_-1	88215_0_59__24419_26039_1	clade2	1169157	Actinobacteria	Actinomycetia	Streptomycetales	Streptomycetaceae	-	Streptomyces	Streptomyces sp. CNQ766
GCA_000379045.1_ASM37904v1_genomic	KB900606.1	49803_0_1__141329_143012_1	141330	143012	1	49803_0_1__141329_143012_1	47836_0_396__16572_18402_-1	clade3	1090320	Proteobacteria	Alphaproteobacteria	Sphingomonadales	Sphingomonadaceae	-	Sphingomonas	Sphingomonas melonis DAPP-PG 224
GCA_002705005.1_ASM270500v1_genomic	PAIS01000164.1	144168_0_138__7988_9671_1	7989	9671	1	49803_0_1__141329_143012_1	47836_0_396__16572_18402_-1	clade3
GCA_000722555.1_ASM72255v1_genomic	JNAC01000122.1	65750_0_121__113932_115615_1	113933	115615	1	49803_0_1__141329_143012_1	47836_0_396__16572_18402_-1	clade3	1303256	Proteobacteria	Alphaproteobacteria	Sphingomonadales	Sphingomonadaceae	-	Sphingobium	Sphingobium sp. DC-2
GCA_003950435.1_ASM395043v1_genomic	QQWW01000011.1	209704_0_2__65086_66013_-1	65087	66013	-1	49803_0_1__141329_143012_1	47836_0_396__16572_18402_-1	clade3	1985880	Proteobacteria	Alphaproteobacteria	Sphingomonadales	Sphingomonadaceae	-	Sphingomonas	Sphingomonas sp. ABOLG
GCA_003950435.1_ASM395043v1_genomic	QQWW01000011.1	209704_0_2__66058_66769_-1	66059	66769	-1	49803_0_1__141329_143012_1	47836_0_396__16572_18402_-1	clade3	1985880	Proteobacteria	Alphaproteobacteria	Sphingomonadales	Sphingomonadaceae	-	Sphingomonas	Sphingomonas sp. ABOLG
GCA_000382025.1_ASM38202v1_genomic	KB907429.1	49947_0_0__1677574_1679479_-1	1677575	1679479	-1	49947_0_0__1677574_1679479_-1	105004_0_0__4500431_4502354_1	clade4	1151124	Proteobacteria	Gammaproteobacteria	Pseudomonadales	Pseudomonadaceae	-	Pseudomonas	Pseudomonas sp. 45MFCol3.1
GCA_000382025.1_ASM38202v1_genomic	KB907431.1	49947_0_2__163812_164619_-1	163813	164619	-1	49947_0_2__163812_164619_-1			1151124	Proteobacteria	Gammaproteobacteria	Pseudomonadales	Pseudomonadaceae	-	Pseudomonas	Pseudomonas sp. 45MFCol3.1
GCA_008801475.1_ASM880147v1_genomic	VZPP01000001.1	300438_0_0__480644_481451_-1	480645	481451	-1	49947_0_2__163812_164619_-1			395599	Proteobacteria	Gammaproteobacteria	Pseudomonadales	Pseudomonadaceae	-	Pseudomonas	Pseudomonas moorei
GCA_002836905.1_ASM283690v1_genomic	MKGS01000002.1	149084_0_1__54821_55628_-1	54822	55628	-1	49947_0_2__163812_164619_-1			1904755	Proteobacteria	Gammaproteobacteria	Pseudomonadales	Pseudomonadaceae	-	Pseudomonas	Pseudomonas sp. 43NM1
GCA_003050925.1_ASM305092v1_genomic	QAOV01000002.1	157693_0_1__75664_76471_-1	75665	76471	-1	49947_0_2__163812_164619_-1			2135756	Proteobacteria	Gammaproteobacteria	Pseudomonadales	Pseudomonadaceae	-	Pseudomonas	Pseudomonas sp. GV085
GCA_003208355.1_ASM320835v1_genomic	QKLX01000003.1	162738_0_2__10714_11521_1	10715	11521	1	49947_0_2__163812_164619_-1			2135594	Proteobacteria	Gammaproteobacteria	Pseudomonadales	Pseudomonadaceae	-	Pseudomonas	Pseudomonas sp. OV529
GCA_900102045.1_IMG-taxon_2639762638_annotated_assembly_genomic	FNKJ01000003.1	183675_0_0__1464736_1465543_1	1464737	1465543	1	49947_0_2__163812_164619_-1			395599	Proteobacteria	Gammaproteobacteria	Pseudomonadales	Pseudomonadaceae	-	Pseudomonas	Pseudomonas moorei
GCA_000382025.1_ASM38202v1_genomic	KB907431.1	49947_0_2__164666_165746_-1	164667	165746	-1	49947_0_2__164666_165746_-1			1151124	Proteobacteria	Gammaproteobacteria	Pseudomonadales	Pseudomonadaceae	-	Pseudomonas	Pseudomonas sp. 45MFCol3.1
GCA_003208355.1_ASM320835v1_genomic	QKLX01000003.1	162738_0_2__9707_10667_1	9708	10667	1	49947_0_2__164666_165746_-1			2135594	Proteobacteria	Gammaproteobacteria	Pseudomonadales	Pseudomonadaceae	-	Pseudomonas	Pseudomonas sp. OV529
GCA_003050925.1_ASM305092v1_genomic	QAOV01000002.1	157693_0_1__76518_77478_-1	76519	77478	-1	49947_0_2__164666_165746_-1			2135756	Proteobacteria	Gammaproteobacteria	Pseudomonadales	Pseudomonadaceae	-	Pseudomonas	Pseudomonas sp. GV085
GCA_008801475.1_ASM880147v1_genomic	VZPP01000001.1	300438_0_0__481498_482458_-1	481499	482458	-1	49947_0_2__164666_165746_-1			395599	Proteobacteria	Gammaproteobacteria	Pseudomonadales	Pseudomonadaceae	-	Pseudomonas	Pseudomonas moorei
GCA_002836905.1_ASM283690v1_genomic	MKGS01000002.1	149084_0_1__55675_56635_-1	55676	56635	-1	49947_0_2__164666_165746_-1			1904755	Proteobacteria	Gammaproteobacteria	Pseudomonadales	Pseudomonadaceae	-	Pseudomonas	Pseudomonas sp. 43NM1
GCA_900102045.1_IMG-taxon_2639762638_annotated_assembly_genomic	FNKJ01000003.1	183675_0_0__1463729_1464689_1	1463730	1464689	1	49947_0_2__164666_165746_-1			395599	Proteobacteria	Gammaproteobacteria	Pseudomonadales	Pseudomonadaceae	-	Pseudomonas	Pseudomonas moorei
GCA_000382045.1_ASM38204v1_genomic	KB907466.1	49948_0_16__37044_37746_-1	37045	37746	-1	49948_0_16__37044_37746_-1			1157708	Proteobacteria	Betaproteobacteria	Burkholderiales	Comamonadaceae	-	Variovorax	Variovorax paradoxus 110B
GCA_000382045.1_ASM38204v1_genomic	KB907466.1	49948_0_16__37742_39101_-1	37743	39101	-1	49948_0_16__37742_39101_-1	133925_0_59__19055_21086_-1	clade4	1157708	Proteobacteria	Betaproteobacteria	Burkholderiales	Comamonadaceae	-	Variovorax	Variovorax paradoxus 110B
GCA_000383535.1_ASM38353v1_genomic	KB911511.1	50015_0_2__144641_146666_1	144642	146666	1	50015_0_2__144641_146666_1	295426_0_0__336702_338880_1	clade2	1172185	Actinobacteria	Actinomycetia	Corynebacteriales	Nocardiaceae	-	Nocardia	Nocardia sp. 348MFTsu5.1	AGTCCAGACTTYGCG
GCA_000427445.1_ASM42744v1_genomic	KE386496.1	51974_0_1__359951_361634_-1	359952	361634	-1	51974_0_1__359951_361634_-1	153427_0_13__45330_47013_1	clade3	395964	Proteobacteria	Alphaproteobacteria	Rhizobiales	Beijerinckiaceae	-	Methylocapsa	Methylocapsa acidiphila B2	RTTGAAKYTCTWARKCAAAA
GCA_000429385.1_ASM42938v1_genomic	KE386896.1	52070_0_6__142120_144106_-1	142121	144106	-1	52070_0_6__142120_144106_-1	117949_0_15__46969_49000_1	clade4	1120962	Proteobacteria	Betaproteobacteria	Burkholderiales	Alcaligenaceae	-	Alcaligenes	Alcaligenes faecalis subsp. phenolicus DSM 16503	AWTTCTCRCSTTATG
GCA_000429385.1_ASM42938v1_genomic	KE386896.1	52070_0_6__158171_160163_-1	158172	160163	-1	52070_0_6__158171_160163_-1	117949_0_15__46969_49000_1	clade4	1120962	Proteobacteria	Betaproteobacteria	Burkholderiales	Alcaligenaceae	-	Alcaligenes	Alcaligenes faecalis subsp. phenolicus DSM 16503
GCA_003254585.1_ASM325458v1_genomic	QJGZ01000035.1	164976_0_18__187412_189263_1	187413	189263	1	164976_0_18__187412_189263_1	69917_0_12__1064044_1065955_-1	clade3	2211133	Bacteroidetes	Flavobacteriia	Flavobacteriales	Flavobacteriaceae	-	Flavobacterium	Flavobacterium sharifuzzamanii
GCA_000429605.1_ASM42960v1_genomic	AUCE01000011.1	52081_0_1__327410_329396_1	327411	329396	1	52081_0_1__327410_329396_1	46763_0_8__28755_30738_1	clade4	1121032	Proteobacteria	Betaproteobacteria	Rhodocyclales	Azonexaceae	-	Azonexus	Azonexus hydrophilus DSM 23864	WWWCKTCASTTTCTKTGGCA
GCA_000439515.1_ASM43951v1_genomic	CP004850.1	52562_0_1__233801_235952_-1	233802	235952	-1	52562_0_1__233801_235952_-1	252196_0_10__37629_39750_1	clade1	1300255	Proteobacteria	Gammaproteobacteria	Alteromonadales	Alteromonadaceae	-	Alteromonas	Alteromonas mediterranea U4	AATAAAGTTTGTAMAYWR
GCA_001626275.1_ASM162627v1_genomic	LUNK01000043.1	101692_0_40__27384_29532_-1	27385	29532	-1	52562_0_1__233801_235952_-1	252196_0_10__37629_39750_1	clade1	28108	Proteobacteria	Gammaproteobacteria	Alteromonadales	Alteromonadaceae	-	Alteromonas	Alteromonas macleodii	GVATAATAAAGTTTGTACAY
LUMJ01.1	LUMJ01000004.1	1573_0_3__27384_29532_-1	27385	29532	-1	52562_0_1__233801_235952_-1	252196_0_10__37629_39750_1	clade1									GVATAATAAAGTTTGTACAY
GCA_000310085.1_ASM31008v1_genomic	CP003918.1	46848_0_1__233801_235952_-1	233802	235952	-1	52562_0_1__233801_235952_-1	252196_0_10__37629_39750_1	clade1	1004786	Proteobacteria	Gammaproteobacteria	Alteromonadales	Alteromonadaceae	-	Alteromonas	Alteromonas mediterranea DE1	AATAAAGTTTGTAMAYWR
GCA_001562315.1_ASM156231v1_genomic	CP013929.1	99012_0_1__233827_235978_-1	233828	235978	-1	52562_0_1__233801_235952_-1	252196_0_10__37629_39750_1	clade1	314275	Proteobacteria	Gammaproteobacteria	Alteromonadales	Alteromonadaceae	-	Alteromonas	Alteromonas mediterranea	AATAAAGTTTGTAMAYWR
GCA_002686225.1_ASM268622v1_genomic	NZAV01000027.1	143352_0_26__49398_51549_1	49399	51549	1	52562_0_1__233801_235952_-1	252196_0_10__37629_39750_1	clade1									RTGTACAAACTTTATTATBC
OQUA01.1	OQUA01000023.1	10134_0_22__32389_34540_1	32390	34540	1	52562_0_1__233801_235952_-1	252196_0_10__37629_39750_1	clade1									AATAAAGTTTGTAMAYWR
plasmids_2018_11_04	CP013931.1	200133_0_727__238588_240739_-1	238589	240739	-1	52562_0_1__233801_235952_-1	252196_0_10__37629_39750_1	clade1	314275	Proteobacteria	Gammaproteobacteria	Alteromonadales	Alteromonadaceae	-	Alteromonas	Alteromonas mediterranea	AATAAAGTTTGTAMAYWR
GCA_001562295.1_ASM156229v1_genomic	CP013931.1	99011_0_1__238588_240739_-1	238589	240739	-1	52562_0_1__233801_235952_-1	252196_0_10__37629_39750_1	clade1	314275	Proteobacteria	Gammaproteobacteria	Alteromonadales	Alteromonadaceae	-	Alteromonas	Alteromonas mediterranea	AATAAAGTTTGTAMAYWR
GCA_002291655.1_ASM229165v1_genomic	DBAM01000116.1	129709_0_133__86997_89148_-1	86998	89148	-1	52562_0_1__233801_235952_-1	252196_0_10__37629_39750_1	clade1									RTGTACAAACTTTATTATBC
GCA_000439575.1_ASM43957v1_genomic	CP004854.1	52565_0_1__233801_235952_-1	233802	235952	-1	52562_0_1__233801_235952_-1	252196_0_10__37629_39750_1	clade1	1300258	Proteobacteria	Gammaproteobacteria	Alteromonadales	Alteromonadaceae	-	Alteromonas	Alteromonas mediterranea UM7	AATAAAGTTTGTAMAYWR
GCA_000439535.1_ASM43953v1_genomic	CP004851.1	52563_0_0__379105_381256_-1	379106	381256	-1	52562_0_1__233801_235952_-1	252196_0_10__37629_39750_1	clade1	1300256	Proteobacteria	Gammaproteobacteria	Alteromonadales	Alteromonadaceae	-	Alteromonas	Alteromonas mediterranea U7
GCA_002339095.1_ASM233909v1_genomic	DDEG01000112.1	132043_0_207__27469_29620_1	27470	29620	1	52562_0_1__233801_235952_-1	252196_0_10__37629_39750_1	clade1									RTGTACAAACTTTATTATBC
OQST01.1	OQST01000278.1	10101_0_277__29608_31759_1	29609	31759	1	52562_0_1__233801_235952_-1	252196_0_10__37629_39750_1	clade1
plasmids_2018_11_04	CP004850.1	200133_0_907__233801_235952_-1	233802	235952	-1	52562_0_1__233801_235952_-1	252196_0_10__37629_39750_1	clade1	1300255	Proteobacteria	Gammaproteobacteria	Alteromonadales	Alteromonadaceae	-	Alteromonas	Alteromonas mediterranea U4	AATAAAGTTTGTAMAYWR
GCA_002313715.1_ASM231371v1_genomic	DCCF01000087.1	130794_0_303__51364_53515_1	51365	53515	1	52562_0_1__233801_235952_-1	252196_0_10__37629_39750_1	clade1									RTGTACAAACTTTATTATBC
GCA_000454305.1_NA_genomic	AVNX01000035.1	53221_0_34__13645_15853_-1	13646	15853	-1	53221_0_34__13645_15853_-1	93422_0_18__439560_441807_1	clade4	1166158	Proteobacteria	Alphaproteobacteria	Rhizobiales	Methylobacteriaceae	-	Methylobacterium	Methylobacterium sp. L2-4	RRTACGGAACTTTGRKTCCG
GCA_000383455.1_ASM38345v1_genomic	KB911280.1	50011_0_10__137522_139730_-1	137523	139730	-1	53221_0_34__13645_15853_-1	93422_0_18__439560_441807_1	clade4	1172187	Proteobacteria	Alphaproteobacteria	Rhizobiales	Methylobacteriaceae	-	Methylobacterium	Methylobacterium sp. 285MFTsu5.1
GCA_000467165.1_ASM46716v1_genomic	BATL01000058.1	53811_0_108__20564_22472_1	20565	22472	1	53811_0_108__20564_22472_1	320190_0_31__165040_166936_1	clade4	1219077	Proteobacteria	Gammaproteobacteria	Vibrionales	Vibrionaceae	-	Vibrio	Vibrio azureus NBRC 104587
GCA_000400265.1_ASM40026v1_genomic	BAOB01000482.1	50768_0_301__5675_7583_1	5676	7583	1	53811_0_108__20564_22472_1	320190_0_31__165040_166936_1	clade4	1219077	Proteobacteria	Gammaproteobacteria	Vibrionales	Vibrionaceae	-	Vibrio	Vibrio azureus NBRC 104587
GCA_002849855.1_ASM284985v1_genomic	CP018617.1	149649_0_1__1360449_1362357_-1	1360450	1362357	-1	53811_0_108__20564_22472_1	320190_0_31__165040_166936_1	clade4	512649	Proteobacteria	Gammaproteobacteria	Vibrionales	Vibrionaceae	-	Vibrio	Vibrio azureus	GGACAYYTTATGGTT
ORFH01.1	ORFH01000003.1	10425_0_2__654964_656641_-1	654965	656641	-1	10425_0_2__654964_656641_-1	10425_0_2__654964_656641_-1	clade3
ORCW01.1	ORCW01000003.1	10363_0_2__526131_527808_-1	526132	527808	-1	10425_0_2__654964_656641_-1	10425_0_2__654964_656641_-1	clade3
GCA_000948415.1_ASM94841v1_genomic	JYII01000010.1	71524_0_11__184593_186270_-1	184594	186270	-1	10425_0_2__654964_656641_-1	10425_0_2__654964_656641_-1	clade3	1616823	Proteobacteria	Alphaproteobacteria	Rhodospirillales	Rhodospirillaceae	-	Thalassospira	Thalassospira sp. HJ
GCA_000472665.1_ASM47266v1_genomic	AXAC01000003.1	54026_0_1__88797_90699_1	88798	90699	1	54026_0_1__88797_90699_1	44640_0_0__1992990_1994841_-1	clade2	1068975	Firmicutes	Clostridia	Clostridiales	Eubacteriaceae	-	Acetobacterium	Acetobacterium dehalogenans DSM 11527
GCA_001766835.1_ASM176683v1_genomic	LKEU01000031.1	106942_0_30__61840_63742_1	61841	63742	1	54026_0_1__88797_90699_1	44640_0_0__1992990_1994841_-1	clade2	52694	Firmicutes	Clostridia	Clostridiales	Eubacteriaceae	-	Acetobacterium	Acetobacterium wieringae
GCA_000473225.1_ASM47322v1_genomic	KI421509.1	54053_0_3__2792484_2794650_-1	2792485	2794650	-1	54053_0_3__2792484_2794650_-1	135321_0_0__1258842_1260996_1	clade4	571166	Proteobacteria	Alphaproteobacteria	Rhodobacterales	Rhodobacteraceae	-	Sedimentitalea	Sedimentitalea nanhaiensis DSM 24252
GCA_000473165.1_ASM47316v1_genomic	KI421504.1	54051_0_0__2246776_2248981_1	2246777	2248981	1	54051_0_0__2246776_2248981_1	135321_0_0__1258842_1260996_1	clade4	999611	Proteobacteria	Alphaproteobacteria	Rhodobacterales	Rhodobacteraceae	-	Leisingera	Leisingera aquimarina DSM 24565
GCA_000473165.1_ASM47316v1_genomic	KI421504.1	54051_0_0__532601_533837_-1	532602	533837	-1	54051_0_0__532601_533837_-1	117709_0_10__63641_65594_-1	clade4	999611	Proteobacteria	Alphaproteobacteria	Rhodobacterales	Rhodobacteraceae	-	Leisingera	Leisingera aquimarina DSM 24565
GCA_000473995.1_ASM47399v1_genomic	CP006721.1	54085_0_0__3256134_3258279_-1	3256135	3258279	-1	54085_0_0__3256134_3258279_-1	188699_0_5__199236_201378_-1	clade1	1345695	Firmicutes	Clostridia	Clostridiales	Clostridiaceae	-	Clostridium	Clostridium saccharobutylicum DSM 13864
GCA_002003285.1_ASM200328v1_genomic	CP016086.1	117068_0_0__3255524_3257669_-1	3255525	3257669	-1	54085_0_0__3256134_3258279_-1	188699_0_5__199236_201378_-1	clade1	169679	Firmicutes	Clostridia	Clostridiales	Clostridiaceae	-	Clostridium	Clostridium saccharobutylicum
GCA_002003385.1_ASM200338v1_genomic	CP016092.1	117073_0_0__3256135_3258280_-1	3256136	3258280	-1	54085_0_0__3256134_3258279_-1	188699_0_5__199236_201378_-1	clade1	169679	Firmicutes	Clostridia	Clostridiales	Clostridiaceae	-	Clostridium	Clostridium saccharobutylicum
GCA_009876665.1_ASM987666v1_genomic	WWUK01000001.1	320786_0_41__198017_200159_-1	198018	200159	-1	54085_0_0__3256134_3258279_-1	188699_0_5__199236_201378_-1	clade1
GCA_009876465.1_ASM987646v1_genomic	WWUA01000001.1	320776_0_41__198017_200159_-1	198018	200159	-1	54085_0_0__3256134_3258279_-1	188699_0_5__199236_201378_-1	clade1
GCA_009876515.1_ASM987651v1_genomic	WWUD01000002.1	320778_0_53__198017_200159_-1	198018	200159	-1	54085_0_0__3256134_3258279_-1	188699_0_5__199236_201378_-1	clade1
GCA_009876625.1_ASM987662v1_genomic	WWUI01000001.1	320784_0_45__198017_200159_-1	198018	200159	-1	54085_0_0__3256134_3258279_-1	188699_0_5__199236_201378_-1	clade1
GCA_009876575.1_ASM987657v1_genomic	WWUF01000002.1	320782_0_45__198017_200159_-1	198018	200159	-1	54085_0_0__3256134_3258279_-1	188699_0_5__199236_201378_-1	clade1
GCA_009876605.1_ASM987660v1_genomic	WWUH01000001.1	320783_0_44__198017_200159_-1	198018	200159	-1	54085_0_0__3256134_3258279_-1	188699_0_5__199236_201378_-1	clade1
GCA_009876565.1_ASM987656v1_genomic	WWUE01000001.1	320781_0_34__198017_200159_-1	198018	200159	-1	54085_0_0__3256134_3258279_-1	188699_0_5__199236_201378_-1	clade1
GCA_009876475.1_ASM987647v1_genomic	WWUB01000002.1	320777_0_53__198017_200159_-1	198018	200159	-1	54085_0_0__3256134_3258279_-1	188699_0_5__199236_201378_-1	clade1
GCA_002006165.1_ASM200616v1_genomic	LZYZ01000007.1	117133_0_6__368775_370917_-1	368776	370917	-1	54085_0_0__3256134_3258279_-1	188699_0_5__199236_201378_-1	clade1	169679	Firmicutes	Clostridia	Clostridiales	Clostridiaceae	-	Clostridium	Clostridium saccharobutylicum
GCA_009876525.1_ASM987652v1_genomic	WWUC01000001.1	320779_0_48__198017_200159_-1	198018	200159	-1	54085_0_0__3256134_3258279_-1	188699_0_5__199236_201378_-1	clade1
GCA_009876655.1_ASM987665v1_genomic	WWUJ01000001.1	320785_0_43__198017_200159_-1	198018	200159	-1	54085_0_0__3256134_3258279_-1	188699_0_5__199236_201378_-1	clade1
GCA_009876555.1_ASM987655v1_genomic	WWUG01000001.1	320780_0_41__198017_200159_-1	198018	200159	-1	54085_0_0__3256134_3258279_-1	188699_0_5__199236_201378_-1	clade1
GCA_009928485.1_ASM992848v1_genomic	JAABNP010000036.1	322780_0_57__48203_50348_1	48204	50348	1	54085_0_0__3256134_3258279_-1	188699_0_5__199236_201378_-1	clade1	2698832	Firmicutes	Clostridia	Clostridiales	Clostridiaceae	-	Clostridium	Clostridium sp. C2-6-12
GCA_002003325.1_ASM200332v1_genomic	CP016089.1	117070_0_0__3256136_3258281_-1	3256137	3258281	-1	54085_0_0__3256134_3258279_-1	188699_0_5__199236_201378_-1	clade1	169679	Firmicutes	Clostridia	Clostridiales	Clostridiaceae	-	Clostridium	Clostridium saccharobutylicum
GCA_000475395.1_De_Novo_assembly_genomic	AXCE01000034.1	54147_0_33__128710_130867_-1	128711	130867	-1	54147_0_33__128710_130867_-1	263311_0_100__569491_571828_1	clade4	1397531	Proteobacteria	Alphaproteobacteria	Rhodobacterales	Rhodobacteraceae	-	Labrenzia	Labrenzia sp. C1B70
GCA_000475275.1_De_Novo_assembly_genomic	AXBY01000005.1	54141_0_4__128710_130867_-1	128711	130867	-1	54147_0_33__128710_130867_-1	263311_0_100__569491_571828_1	clade4	1397530	Proteobacteria	Alphaproteobacteria	Rhodobacterales	Rhodobacteraceae	-	Labrenzia	Labrenzia sp. C1B10
GCA_900142725.1_IMG-taxon_2698536749_annotated_assembly_genomic	FRBW01000003.1	187502_0_7__423320_424280_1	423321	424280	1	54147_0_33__128710_130867_-1	263311_0_100__569491_571828_1	clade4	735517	Proteobacteria	Alphaproteobacteria	Rhodobacterales	Rhodobacteraceae	-	Labrenzia	Labrenzia suaedae
GCA_000503775.1_version_1_for_the_Brevibacillus_panacihumi_W25_genome_genomic	KI629786.1	55458_0_4__116033_118211_-1	116034	118211	-1	55458_0_4__116033_118211_-1	188699_0_5__199236_201378_-1	clade1	1408254	Firmicutes	Bacilli	Bacillales	Paenibacillaceae	-	Brevibacillus	Brevibacillus panacihumi W25
GCA_000510625.1_ASM51062v1_genomic	AZNV01000014.1	55715_0_13__100347_102633_1	100348	102633	1	55715_0_13__100347_102633_1	54493_0_56__43096_45547_1	clade4	1042326	Proteobacteria	Alphaproteobacteria	Rhizobiales	Rhizobiaceae	-	Rhizobium	Rhizobium sp. IBUN
ORFH01.1	ORFH01000003.1	10425_0_2__779418_781515_1	779419	781515	1	10425_0_2__779418_781515_1	101167_0_19__382664_384713_-1	clade4									WTGWCANCTTWTSTGRCAM
ORCW01.1	ORCW01000003.1	10363_0_2__650585_652682_1	650586	652682	1	10425_0_2__779418_781515_1	101167_0_19__382664_384713_-1	clade4
GCA_000522485.1_Pco1_genomic	ATKI01000034.1	56229_0_33__14498_16334_1	14499	16334	1	56229_0_33__14498_16334_1	53152_0_322__30671_32516_-1	clade3	1316927	Proteobacteria	Gammaproteobacteria	Pseudomonadales	Pseudomonadaceae	-	Pseudomonas	Pseudomonas corrugata CFBP 5454
GCA_000523065.1_De_Novo_Assembly_genomic	AUZF01000062.1	56256_0_61__14071_14995_1	14072	14995	1	56256_0_61__14071_14995_1			93220	Proteobacteria	Betaproteobacteria	Burkholderiales	Burkholderiaceae	-	Pandoraea	Pandoraea pnomenusa
GCA_000504585.2_ASM50458v2_genomic	CP006938.2	55487_0_0__1539720_1540644_-1	1539721	1540644	-1	56256_0_61__14071_14995_1			93220	Proteobacteria	Betaproteobacteria	Burkholderiales	Burkholderiaceae	-	Pandoraea	Pandoraea pnomenusa
GCA_000612725.1_PRJEB5747_assembly_1_genomic	HG964450.1	60543_0_0__899652_901821_-1	899653	901821	-1	60543_0_0__899652_901821_-1	191977_0_30__226979_229082_1	clade2	39687	Actinobacteria	Actinomycetia	Corynebacteriales	Mycobacteriaceae	-	Mycolicibacterium	Mycolicibacterium austroafricanum
GCA_000612725.1_PRJEB5747_assembly_1_genomic	HG964450.1	60543_0_0__966899_968687_-1	966900	968687	-1	60543_0_0__899652_901821_-1	191977_0_30__226979_229082_1	clade2	39687	Actinobacteria	Actinomycetia	Corynebacteriales	Mycobacteriaceae	-	Mycolicibacterium	Mycolicibacterium austroafricanum
GCA_000612885.1_PRJEB5750_assembly_1_genomic	CCBG010000002.1	60550_0_1__536401_538570_1	536402	538570	1	60550_0_1__536401_538570_1	192689_0_0__2698667_2700797_1	clade2	547163	Actinobacteria	Actinomycetia	Corynebacteriales	Mycobacteriaceae	-	Mycobacterium	Mycobacterium vulneris
GCA_900289185.1_PRJEB24917_genomic	OLMG01000005.1	192697_0_0__1508389_1510558_-1	1508390	1510558	-1	60550_0_1__536401_538570_1	192689_0_0__2698667_2700797_1	clade2	39693	Actinobacteria	Actinomycetia	Corynebacteriales	Mycobacteriaceae	-	Mycolicibacterium	Mycolicibacterium porcinum
GCA_000620145.1_ASM62014v1_genomic	JHVM01000008.1	60891_0_4__229202_231221_1	229203	231221	1	60891_0_4__229202_231221_1	270769_0_5__149718_151731_-1	clade1	1121375	Proteobacteria	Betaproteobacteria	Neisseriales	Chromobacteriaceae	-	Deefgea	Deefgea rivuli DSM 18356
GCA_000620605.1_ASM62060v1_genomic	JIAX01000011.1	60913_0_9__290348_291734_1	290349	291734	1	60913_0_9__290348_291734_1	60913_0_9__290348_291734_1	clade4	1380380	Proteobacteria	Alphaproteobacteria	Rhodobacterales	Rhodobacteraceae	-	Ahrensia	Ahrensia sp. 13_GOM-1096m
GCA_000705555.1_MarKoc1.0_genomic	JMQN01000048.1	64961_0_47__102589_104548_-1	102590	104548	-1	64961_0_47__102589_104548_-1	104277_0_19__86310_88230_1	clade4	1232683	Proteobacteria	Gammaproteobacteria	Oceanospirillales	Oceanospirillaceae	-	Marinobacterium	Marinobacterium sp. AK27	ATTTCAYTTYAAATGAGAA
GCA_004919485.1_ASM491948v1_genomic	CP039611.1	263067_0_0__4329928_4331878_-1	4329929	4331878	-1	64961_0_47__102589_104548_-1	104277_0_19__86310_88230_1	clade4	652	Proteobacteria	Gammaproteobacteria	Aeromonadales	Aeromonadaceae	-	Aeromonas	Aeromonas schubertii	ATCTCATTRMWAWTGMAA
GCA_002850695.2_ASM285069v2_genomic	CP028568.1	149688_0_0__12003_13953_1	12004	13953	1	64961_0_47__102589_104548_-1	104277_0_19__86310_88230_1	clade4	196023	Proteobacteria	Gammaproteobacteria	Aeromonadales	Aeromonadaceae	-	Aeromonas	Aeromonas hydrophila subsp. hydrophila	ATCTCATTRMWAWTGMAA
GCA_901212385.1_KLG2_genomic	CAAKNO010000003.1	290498_0_2__65420_67370_-1	65421	67370	-1	64961_0_47__102589_104548_-1	104277_0_19__86310_88230_1	clade4	656	Proteobacteria	Gammaproteobacteria	Aeromonadales	Aeromonadaceae	-	Aeromonas	Aeromonas allosaccharophila	ATCTCATTRMWAWTGMAA
GCA_001183595.1_ASM118359v1_genomic	LFXO01000139.1	82159_0_91__58033_59983_1	58034	59983	1	64961_0_47__102589_104548_-1	104277_0_19__86310_88230_1	clade4	648	Proteobacteria	Gammaproteobacteria	Aeromonadales	Aeromonadaceae	-	Aeromonas	Aeromonas caviae	ATCTCATTRMWAWTGMAA
OLFS01.1	OLFS01000046.1	7658_0_45__95634_97584_-1	95635	97584	-1	64961_0_47__102589_104548_-1	104277_0_19__86310_88230_1	clade4									ATCTCATTRMWAWTGMAA
GCA_000705555.1_MarKoc1.0_genomic	JMQN01000059.1	64961_0_58__92280_94236_-1	92281	94236	-1	64961_0_58__92280_94236_-1	64961_0_58__92280_94236_-1	clade4	1232683	Proteobacteria	Gammaproteobacteria	Oceanospirillales	Oceanospirillaceae	-	Marinobacterium	Marinobacterium sp. AK27
GCA_000710405.2_KspMBT66_1.0_genomic	JAIY01000022.1	65183_0_21__136879_138925_1	136880	138925	1	65183_0_21__136879_138925_1	88215_0_59__24419_26039_1	clade2	1444769	Actinobacteria	Actinomycetia	Streptomycetales	Streptomycetaceae	-	Kitasatospora	Kitasatospora sp. MBT66
GCA_000712155.1_ASM71215v1_genomic	JONX01000008.1	65259_0_5__187033_188899_1	187034	188899	1	65259_0_5__187033_188899_1	320190_0_31__165040_166936_1	clade4	1380381	Proteobacteria	Gammaproteobacteria	Alteromonadales	Colwelliaceae	-	Colwellia	Colwellia sp. 8_GOM-1096m
GCA_000764215.1_ASM76421v1_genomic	JQFL01000080.1	67577_0_79__7032_8898_-1	7033	8898	-1	65259_0_5__187033_188899_1	320190_0_31__165040_166936_1	clade4	1535421	Proteobacteria	Gammaproteobacteria	Alteromonadales	Pseudoalteromonadaceae	-	Pseudoalteromonas	Pseudoalteromonas sp. ND6B
GCA_002836155.1_ASM283615v1_genomic	PJBK01000103.1	149048_0_25__174076_175930_1	174077	175930	1	65259_0_5__187033_188899_1	320190_0_31__165040_166936_1	clade4	888433	Proteobacteria	Gammaproteobacteria	Alteromonadales	Pseudoalteromonadaceae	-	Pseudoalteromonas	Pseudoalteromonas sp. GutCa3	TWCAASCATACWDTGACATA
GCA_001661495.1_ASM166149v1_genomic	BDDT01000022.1	103123_0_21__7250_9104_-1	7251	9104	-1	65259_0_5__187033_188899_1	320190_0_31__165040_166936_1	clade4	182141	Proteobacteria	Gammaproteobacteria	Alteromonadales	Pseudoalteromonadaceae	-	Pseudoalteromonas	Pseudoalteromonas prydzensis
GCA_002836155.1_ASM283615v1_genomic	PJBK01000103.1	149048_0_25__62766_64620_1	62767	64620	1	65259_0_5__187033_188899_1	320190_0_31__165040_166936_1	clade4	888433	Proteobacteria	Gammaproteobacteria	Alteromonadales	Pseudoalteromonadaceae	-	Pseudoalteromonas	Pseudoalteromonas sp. GutCa3
GCA_002836095.1_ASM283609v1_genomic	PJBQ01000073.1	149046_0_77__81530_83384_-1	81531	83384	-1	65259_0_5__187033_188899_1	320190_0_31__165040_166936_1	clade4	394751	Proteobacteria	Gammaproteobacteria	Alteromonadales	Pseudoalteromonadaceae	-	Pseudoalteromonas	Pseudoalteromonas arctica	TWCAASCATACWDTGACATA
GCA_000238395.4_ASM23839v4_genomic	CP011025.1	43674_0_0__493896_495750_1	493897	495750	1	65259_0_5__187033_188899_1	320190_0_31__165040_166936_1	clade4	1117313	Proteobacteria	Gammaproteobacteria	Alteromonadales	Pseudoalteromonadaceae	-	Pseudoalteromonas	Pseudoalteromonas arctica A 37-1-2	TATGTCANWGTATGSTTKHA
GCA_005887295.1_ASM588729v1_genomic	PNDL01000005.1	286135_0_255__120496_122350_1	120497	122350	1	65259_0_5__187033_188899_1	320190_0_31__165040_166936_1	clade4	579572	Proteobacteria	Gammaproteobacteria	Alteromonadales	Pseudoalteromonadaceae	-	Pseudoalteromonas	Pseudoalteromonas sp. S983	TGCAACCATASHKTGACATA
OJEW01.1	OJEW01000054.1	6313_0_53__55914_57756_1	55915	57756	1	65259_0_5__187033_188899_1	320190_0_31__165040_166936_1	clade4
OJHY01.1	OJHY01000041.1	6393_0_40__9257_11099_-1	9258	11099	-1	65259_0_5__187033_188899_1	320190_0_31__165040_166936_1	clade4
GCA_001399995.1_ASM139999v1_genomic	LJSP01000005.1	92322_0_4__131545_133387_-1	131546	133387	-1	65259_0_5__187033_188899_1	320190_0_31__165040_166936_1	clade4	1715254	Proteobacteria	Gammaproteobacteria	Alteromonadales	Pseudoalteromonadaceae	-	Pseudoalteromonas	Pseudoalteromonas sp. P1-11	TGCAACCATASHKTGACATA
OJHO01.1	OJHO01000305.1	6383_0_304__13867_15709_1	13868	15709	1	65259_0_5__187033_188899_1	320190_0_31__165040_166936_1	clade4									GGACACYTTATGCTTT
OJEP01.1	OJEP01000074.1	6306_0_73__56232_58074_1	56233	58074	1	65259_0_5__187033_188899_1	320190_0_31__165040_166936_1	clade4									TTGTCARCTTATGRTTTA
OJEJ01.1	OJEJ01000075.1	6300_0_74__7510_9352_-1	7511	9352	-1	65259_0_5__187033_188899_1	320190_0_31__165040_166936_1	clade4
GCA_001401875.1_ASM140187v1_genomic	LKDV01000006.1	92410_0_5__141065_142907_1	141066	142907	1	65259_0_5__187033_188899_1	320190_0_31__165040_166936_1	clade4	1723756	Proteobacteria	Gammaproteobacteria	Alteromonadales	Pseudoalteromonadaceae	-	Pseudoalteromonas	Pseudoalteromonas sp. P1-13-1a
GCA_002632075.1_ASM263207v1_genomic	NTLW01000080.1	143122_0_293__19420_21262_1	19421	21262	1	65259_0_5__187033_188899_1	320190_0_31__165040_166936_1	clade4	2014532	Proteobacteria	Gammaproteobacteria	Alteromonadales	Pseudoalteromonadaceae	-	Pseudoalteromonas	Pseudoalteromonas sp. ESRF-bin5	GGACACYTTATGCTTT
OJBS01.1	OJBS01000058.1	6231_0_57__56233_58075_1	56234	58075	1	65259_0_5__187033_188899_1	320190_0_31__165040_166936_1	clade4									TTGTCARCTTATGRTTTA
GCA_002221505.1_ASM222150v1_genomic	CP011036.1	126577_0_0__412096_413350_1	412097	413350	1	65259_0_5__187033_188899_1	320190_0_31__165040_166936_1	clade4	28109	Proteobacteria	Gammaproteobacteria	Alteromonadales	Pseudoalteromonadaceae	-	Pseudoalteromonas	Pseudoalteromonas nigrifaciens
GCA_900455185.1_56931_A02_genomic	UGUD01000001.1	194852_0_2__3132903_3134157_-1	3132904	3134157	-1	65259_0_5__187033_188899_1	320190_0_31__165040_166936_1	clade4	28109	Proteobacteria	Gammaproteobacteria	Alteromonadales	Pseudoalteromonadaceae	-	Pseudoalteromonas	Pseudoalteromonas nigrifaciens	AAACCATABTKTGACATAA
GCA_002221505.1_ASM222150v1_genomic	CP011036.1	126577_0_0__414943_415591_1	414944	415591	1	65259_0_5__187033_188899_1	320190_0_31__165040_166936_1	clade4	28109	Proteobacteria	Gammaproteobacteria	Alteromonadales	Pseudoalteromonadaceae	-	Pseudoalteromonas	Pseudoalteromonas nigrifaciens	AAACCATABTKTGACATAA
GCA_900455185.1_56931_A02_genomic	UGUD01000001.1	194852_0_2__3130662_3131310_-1	3130663	3131310	-1	65259_0_5__187033_188899_1	320190_0_31__165040_166936_1	clade4	28109	Proteobacteria	Gammaproteobacteria	Alteromonadales	Pseudoalteromonadaceae	-	Pseudoalteromonas	Pseudoalteromonas nigrifaciens
GCA_000717405.1_ASM71740v1_genomic	JNZF01000001.1	65502_0_0__691849_693874_-1	691850	693874	-1	65502_0_0__691849_693874_-1	88215_0_59__24419_26039_1	clade2	37328	Actinobacteria	Actinomycetia	Corynebacteriales	Nocardiaceae	-	Nocardia	Nocardia carnea
GCA_000308515.1_ASM30851v1_genomic	BAFV01000046.1	46778_0_80__42726_44751_1	42727	44751	1	65502_0_0__691849_693874_-1	88215_0_59__24419_26039_1	clade2	1206726	Actinobacteria	Actinomycetia	Corynebacteriales	Nocardiaceae	-	Nocardia	Nocardia carnea NBRC 14403
GCA_000717945.1_ASM71794v1_genomic	JODF01000029.1	65527_0_28__59032_61216_-1	59033	61216	-1	65527_0_28__59032_61216_-1	191977_0_30__226979_229082_1	clade2	1463921	Actinobacteria	Actinomycetia	Streptomycetales	Streptomycetaceae	-	Streptomyces	Streptomyces sp. NRRL S-920
GCA_003945545.1_ASM394554v1_genomic	CP029617.1	209488_0_0__6788777_6790961_-1	6788778	6790961	-1	65527_0_28__59032_61216_-1	191977_0_30__226979_229082_1	clade2	2203205	Actinobacteria	Actinomycetia	Streptomycetales	Streptomycetaceae	-	Streptomyces	Streptomyces sp. WAC 01529
GCA_000154925.1_ASM15492v1_genomic	DS570678.1	40716_0_103__18956_21137_1	18957	21137	1	65527_0_28__59032_61216_-1	191977_0_30__226979_229082_1	clade2	1901	Actinobacteria	Actinomycetia	Streptomycetales	Streptomycetaceae	-	Streptomyces	Streptomyces clavuligerus
GCA_005519465.1_ASM551946v1_genomic	CP027859.1	267936_0_1__395699_397880_-1	395700	397880	-1	65527_0_28__59032_61216_-1	191977_0_30__226979_229082_1	clade2	1901	Actinobacteria	Actinomycetia	Streptomycetales	Streptomycetaceae	-	Streptomyces	Streptomyces clavuligerus
GCA_000148465.1_Scla_1.0_genomic	CM001019.1	40548_0_4__396014_398195_-1	396015	398195	-1	65527_0_28__59032_61216_-1	191977_0_30__226979_229082_1	clade2	1901	Actinobacteria	Actinomycetia	Streptomycetales	Streptomycetaceae	-	Streptomyces	Streptomyces clavuligerus
GCA_900091315.1_IMG-taxon_2657245700_annotated_assembly_genomic	FLSP01000051.1	182883_0_50__21320_23501_-1	21321	23501	-1	65527_0_28__59032_61216_-1	191977_0_30__226979_229082_1	clade2	1839783	Actinobacteria	Actinomycetia	Streptomycetales	Streptomycetaceae	-	Streptomyces	Streptomyces sp. DI166
GCA_000716935.1_ASM71693v1_genomic	JNWU01000004.1	65478_0_3__46158_48339_-1	46159	48339	-1	65527_0_28__59032_61216_-1	191977_0_30__226979_229082_1	clade2	67269	Actinobacteria	Actinomycetia	Streptomycetales	Streptomycetaceae	-	Streptomyces	Streptomyces alboviridis
GCA_000163875.1_Strep_clav_ATCC27064_genomic	CM000914.1	41161_0_1__393149_395330_-1	393150	395330	-1	65527_0_28__59032_61216_-1	191977_0_30__226979_229082_1	clade2	1901	Actinobacteria	Actinomycetia	Streptomycetales	Streptomycetaceae	-	Streptomyces	Streptomyces clavuligerus
GCA_004196145.1_ASM419614v1_genomic	PKLX01000010.1	252000_0_29__39751_41929_1	39752	41929	1	65527_0_28__59032_61216_-1	191977_0_30__226979_229082_1	clade2	1886	Actinobacteria	Actinomycetia	Streptomycetales	Streptomycetaceae	-	Streptomyces	Streptomyces albidoflavus
GCA_004196155.1_ASM419615v1_genomic	PKLW01000010.1	252001_0_29__39743_41921_1	39744	41921	1	65527_0_28__59032_61216_-1	191977_0_30__226979_229082_1	clade2	1886	Actinobacteria	Actinomycetia	Streptomycetales	Streptomycetaceae	-	Streptomyces	Streptomyces albidoflavus
GCA_010384365.1_ASM1038436v1_genomic	CP048397.1	324657_0_0__5379588_5381766_-1	5379589	5381766	-1	65527_0_28__59032_61216_-1	191977_0_30__226979_229082_1	clade2	2705439	Actinobacteria	Actinomycetia	Streptomycetales	Streptomycetaceae	-	Streptomyces	Streptomyces sp. S4.7
GCA_009569385.1_ASM956938v1_genomic	WBOF01000001.1	313482_0_0__4688282_4690454_-1	4688283	4690454	-1	65527_0_28__59032_61216_-1	191977_0_30__226979_229082_1	clade2
GCA_009569385.1_ASM956938v1_genomic	WBOF01000003.1	313482_0_8__681981_684153_1	681982	684153	1	65527_0_28__59032_61216_-1	191977_0_30__226979_229082_1	clade2
GCA_000718095.1_ASM71809v1_genomic	JOEI01000015.1	65535_0_14__27324_29568_1	27325	29568	1	65535_0_14__27324_29568_1	297582_0_0__407250_409578_1	clade2	1440053	Actinobacteria	Actinomycetia	Streptomycetales	Streptomycetaceae	-	Streptomyces	Streptomyces scopuliridis RB72	TTCCMGCGMTWRYTGTCACC
GCA_003073355.1_ASM307335v1_genomic	AZSP01000387.1	158645_0_386__43387_45631_-1	43388	45631	-1	65535_0_14__27324_29568_1	297582_0_0__407250_409578_1	clade2	1440053	Actinobacteria	Actinomycetia	Streptomycetales	Streptomycetaceae	-	Streptomyces	Streptomyces scopuliridis RB72	TTCCMGCGMTWRYTGTCACC
GCA_009865135.1_ASM986513v1_genomic	WWGH01000001.1	320454_0_0__719483_721463_-1	719484	721463	-1	65535_0_14__27324_29568_1	297582_0_0__407250_409578_1	clade2									GGTGACAACTAYSGCCGAAA
GCA_000719735.1_ASM71973v1_genomic	JOHQ01000027.1	65616_0_26__192628_194911_-1	192629	194911	-1	65616_0_26__192628_194911_-1	297582_0_0__407250_409578_1	clade2	1463873	Actinobacteria	Actinomycetia	Streptomycetales	Streptomycetaceae	-	Streptomyces	Streptomyces sp. NRRL F-5917
GCA_000718025.1_ASM71802v1_genomic	JODS01000048.1	65532_0_47__20132_22409_1	20133	22409	1	65616_0_26__192628_194911_-1	297582_0_0__407250_409578_1	clade2	67352	Actinobacteria	Actinomycetia	Streptomycetales	Streptomycetaceae	-	Kitasatospora	Kitasatospora purpeofusca
GCA_000710465.2_KspMBT63_1.0_genomic	JAIZ01000806.1	65187_0_804__154789_157072_1	154790	157072	1	65616_0_26__192628_194911_-1	297582_0_0__407250_409578_1	clade2	1444768	Actinobacteria	Actinomycetia	Streptomycetales	Streptomycetaceae	-	Kitasatospora	Kitasatospora sp. MBT63
GCA_000721235.1_ASM72123v1_genomic	JOFH01000037.1	65691_0_36__31872_34011_1	31873	34011	1	65691_0_36__31872_34011_1	88215_0_59__24419_26039_1	clade2	47716	Actinobacteria	Actinomycetia	Streptomycetales	Streptomycetaceae	-	Streptomyces	Streptomyces olivaceus
GCA_000722215.1_ASM72221v1_genomic	KL589953.1	65735_0_2__160185_160929_-1	160186	160929	-1	65735_0_2__160185_160929_-1			1463887	Actinobacteria	Actinomycetia	Streptomycetales	Streptomycetaceae	-	Streptomyces	Streptomyces sp. NRRL S-1777
GCA_000722215.1_ASM72221v1_genomic	KL589953.1	65735_0_2__166621_168058_-1	166622	168058	-1	65735_0_2__166621_168058_-1	297582_0_0__407250_409578_1	clade2	1463887	Actinobacteria	Actinomycetia	Streptomycetales	Streptomycetaceae	-	Streptomyces	Streptomyces sp. NRRL S-1777
GCA_000739715.2_ASM73971v2_genomic	BBJC02000009.1	66469_0_8__7480_9613_1	7481	9613	1	66469_0_8__7480_9613_1	184424_0_84__41604_44961_-1	clade4	1472418	Proteobacteria	Alphaproteobacteria	Rhodobacterales	Rhodobacteraceae	-	Falsirhodobacter	Falsirhodobacter sp. alg1
GCA_000755585.2_ASM75558v2_genomic	CP013746.1	67170_0_1__141667_143365_-1	141668	143365	-1	67170_0_1__141667_143365_-1	102507_0_116__7846_9526_1	clade3	656366	Actinobacteria	Actinomycetia	Micrococcales	Micrococcaceae	-	Arthrobacter	Arthrobacter alpinus	TGCWGYSSWCTTCTGAMAYY
GCA_000757585.1_ASM75758v1_genomic	KN151023.1	67260_0_26__107692_109639_-1	107693	109639	-1	67260_0_26__107692_109639_-1	103575_0_34__116599_118579_1	clade2	28095	Proteobacteria	Betaproteobacteria	Burkholderiales	Burkholderiaceae	-	Burkholderia	Burkholderia gladioli	CGAAGTAAAGTYGKRWCTT
GCA_003256305.1_ASM325630v1_genomic	QLCQ01000014.1	165047_0_43__233093_234893_-1	233094	234893	-1	67260_0_26__107692_109639_-1	103575_0_34__116599_118579_1	clade2	87883	Proteobacteria	Betaproteobacteria	Burkholderiales	Burkholderiaceae	-	Burkholderia	Burkholderia multivorans
GCA_003256195.1_ASM325619v1_genomic	QLCY01000004.1	165042_0_70__19810_21610_1	19811	21610	1	67260_0_26__107692_109639_-1	103575_0_34__116599_118579_1	clade2	87883	Proteobacteria	Betaproteobacteria	Burkholderiales	Burkholderiaceae	-	Burkholderia	Burkholderia multivorans
GCA_003257275.1_ASM325727v1_genomic	QLBM01000006.1	165095_0_60__19811_21611_1	19812	21611	1	67260_0_26__107692_109639_-1	103575_0_34__116599_118579_1	clade2	87883	Proteobacteria	Betaproteobacteria	Burkholderiales	Burkholderiaceae	-	Burkholderia	Burkholderia multivorans
GCA_000757175.1_BGQ_genomic	KN150951.1	67242_0_2__3798627_3800427_-1	3798628	3800427	-1	67260_0_26__107692_109639_-1	103575_0_34__116599_118579_1	clade2	28450	Proteobacteria	Betaproteobacteria	Burkholderiales	Burkholderiaceae	-	Burkholderia	Burkholderia pseudomallei	CGAAGTAAAGTYGKRWCTT
GCA_003256475.1_ASM325647v1_genomic	QLCG01000022.1	165055_0_29__19811_21611_1	19812	21611	1	67260_0_26__107692_109639_-1	103575_0_34__116599_118579_1	clade2	87883	Proteobacteria	Betaproteobacteria	Burkholderiales	Burkholderiaceae	-	Burkholderia	Burkholderia multivorans
GCA_003256565.1_ASM325656v1_genomic	QLBO01000034.1	165061_0_94__19811_21611_1	19812	21611	1	67260_0_26__107692_109639_-1	103575_0_34__116599_118579_1	clade2	87883	Proteobacteria	Betaproteobacteria	Burkholderiales	Burkholderiaceae	-	Burkholderia	Burkholderia multivorans
GCA_003256685.1_ASM325668v1_genomic	QLAW01000013.1	165066_0_13__19663_21463_1	19664	21463	1	67260_0_26__107692_109639_-1	103575_0_34__116599_118579_1	clade2	87883	Proteobacteria	Betaproteobacteria	Burkholderiales	Burkholderiaceae	-	Burkholderia	Burkholderia multivorans
GCA_003255935.1_ASM325593v1_genomic	QLEG01000001.1	165028_0_0__19121_20921_1	19122	20921	1	67260_0_26__107692_109639_-1	103575_0_34__116599_118579_1	clade2	87883	Proteobacteria	Betaproteobacteria	Burkholderiales	Burkholderiaceae	-	Burkholderia	Burkholderia multivorans
GCA_003257325.1_ASM325732v1_genomic	QLAZ01000008.1	165098_0_106__19811_21611_1	19812	21611	1	67260_0_26__107692_109639_-1	103575_0_34__116599_118579_1	clade2	87883	Proteobacteria	Betaproteobacteria	Burkholderiales	Burkholderiaceae	-	Burkholderia	Burkholderia multivorans
GCA_003257725.1_ASM325772v1_genomic	QLDH01000009.1	165118_0_77__19811_21611_1	19812	21611	1	67260_0_26__107692_109639_-1	103575_0_34__116599_118579_1	clade2	87883	Proteobacteria	Betaproteobacteria	Burkholderiales	Burkholderiaceae	-	Burkholderia	Burkholderia multivorans
GCA_003258065.1_ASM325806v1_genomic	QLAY01000035.1	165135_0_134__30700_32500_-1	30701	32500	-1	67260_0_26__107692_109639_-1	103575_0_34__116599_118579_1	clade2	87883	Proteobacteria	Betaproteobacteria	Burkholderiales	Burkholderiaceae	-	Burkholderia	Burkholderia multivorans	TTTTAAAWDTTWTTGTAAAT
GCA_000286575.1_gbmulcf2v1.0_genomic	ALIX01000357.1	45794_0_356__11496_13296_1	11497	13296	1	67260_0_26__107692_109639_-1	103575_0_34__116599_118579_1	clade2	985078								ATTTTCAYKRTTTAACTTAA
GCA_003258145.1_ASM325814v1_genomic	QLAS01000004.1	165139_0_116__233053_234853_-1	233054	234853	-1	67260_0_26__107692_109639_-1	103575_0_34__116599_118579_1	clade2	87883	Proteobacteria	Betaproteobacteria	Burkholderiales	Burkholderiaceae	-	Burkholderia	Burkholderia multivorans
GCA_003256275.1_ASM325627v1_genomic	QLCT01000012.1	165045_0_3__233053_234853_-1	233054	234853	-1	67260_0_26__107692_109639_-1	103575_0_34__116599_118579_1	clade2	87883	Proteobacteria	Betaproteobacteria	Burkholderiales	Burkholderiaceae	-	Burkholderia	Burkholderia multivorans
GCA_003256675.1_ASM325667v1_genomic	QLBB01000018.1	165065_0_881__19810_21610_1	19811	21610	1	67260_0_26__107692_109639_-1	103575_0_34__116599_118579_1	clade2	87883	Proteobacteria	Betaproteobacteria	Burkholderiales	Burkholderiaceae	-	Burkholderia	Burkholderia multivorans
GCA_003257135.1_ASM325713v1_genomic	QLCL01000026.1	165088_0_57__233053_234853_-1	233054	234853	-1	67260_0_26__107692_109639_-1	103575_0_34__116599_118579_1	clade2	87883	Proteobacteria	Betaproteobacteria	Burkholderiales	Burkholderiaceae	-	Burkholderia	Burkholderia multivorans
GCA_003257445.1_ASM325744v1_genomic	QLEM01000022.1	165104_0_133__19121_20921_1	19122	20921	1	67260_0_26__107692_109639_-1	103575_0_34__116599_118579_1	clade2	87883	Proteobacteria	Betaproteobacteria	Burkholderiales	Burkholderiaceae	-	Burkholderia	Burkholderia multivorans
GCA_003257235.1_ASM325723v1_genomic	QLBP01000027.1	165093_0_47__19327_21127_1	19328	21127	1	67260_0_26__107692_109639_-1	103575_0_34__116599_118579_1	clade2	87883	Proteobacteria	Betaproteobacteria	Burkholderiales	Burkholderiaceae	-	Burkholderia	Burkholderia multivorans	TTTTAAAWDTTWTTGTAAAT
GCA_003257615.1_ASM325761v1_genomic	QLDO01000011.1	165112_0_55__19811_21611_1	19812	21611	1	67260_0_26__107692_109639_-1	103575_0_34__116599_118579_1	clade2	87883	Proteobacteria	Betaproteobacteria	Burkholderiales	Burkholderiaceae	-	Burkholderia	Burkholderia multivorans
GCA_003257845.1_ASM325784v1_genomic	QLCJ01000016.1	165124_0_16__233053_234853_-1	233054	234853	-1	67260_0_26__107692_109639_-1	103575_0_34__116599_118579_1	clade2	87883	Proteobacteria	Betaproteobacteria	Burkholderiales	Burkholderiaceae	-	Burkholderia	Burkholderia multivorans
GCA_003257665.1_ASM325766v1_genomic	QLDL01000035.1	165115_0_28__19811_21611_1	19812	21611	1	67260_0_26__107692_109639_-1	103575_0_34__116599_118579_1	clade2	87883	Proteobacteria	Betaproteobacteria	Burkholderiales	Burkholderiaceae	-	Burkholderia	Burkholderia multivorans
GCA_003257885.1_ASM325788v1_genomic	QLBW01000003.1	165126_0_71__233053_234853_-1	233054	234853	-1	67260_0_26__107692_109639_-1	103575_0_34__116599_118579_1	clade2	87883	Proteobacteria	Betaproteobacteria	Burkholderiales	Burkholderiaceae	-	Burkholderia	Burkholderia multivorans
GCA_003256005.1_ASM325600v1_genomic	QLED01000002.1	165032_0_111__233050_234850_-1	233051	234850	-1	67260_0_26__107692_109639_-1	103575_0_34__116599_118579_1	clade2	87883	Proteobacteria	Betaproteobacteria	Burkholderiales	Burkholderiaceae	-	Burkholderia	Burkholderia multivorans
GCA_009912275.1_ASM991227v1_genomic	WITE01000001.1	321982_0_0__156476_158198_-1	156477	158198	-1	67260_0_26__107692_109639_-1	103575_0_34__116599_118579_1	clade2	28095	Proteobacteria	Betaproteobacteria	Burkholderiales	Burkholderiaceae	-	Burkholderia	Burkholderia gladioli	CGAAGTAAAGTYGKRWCTT
GCA_002981595.1_ASM298159v1_genomic	PVHL01000032.1	155033_0_55__233232_235032_-1	233233	235032	-1	67260_0_26__107692_109639_-1	103575_0_34__116599_118579_1	clade2	87883	Proteobacteria	Betaproteobacteria	Burkholderiales	Burkholderiaceae	-	Burkholderia	Burkholderia multivorans
GCA_000182195.1_ASM18219v1_genomic	ACCE01000004.1	41940_0_17__497309_499109_-1	497310	499109	-1	67260_0_26__107692_109639_-1	103575_0_34__116599_118579_1	clade2	557724								CGAAGTAAAGTYGKRWCTT
GCA_003256255.1_ASM325625v1_genomic	QLCU01000017.1	165044_0_9__19811_21611_1	19812	21611	1	67260_0_26__107692_109639_-1	103575_0_34__116599_118579_1	clade2	87883	Proteobacteria	Betaproteobacteria	Burkholderiales	Burkholderiaceae	-	Burkholderia	Burkholderia multivorans
GCA_003257495.1_ASM325749v1_genomic	QLEI01000013.1	165106_0_4__233053_234853_-1	233054	234853	-1	67260_0_26__107692_109639_-1	103575_0_34__116599_118579_1	clade2	87883	Proteobacteria	Betaproteobacteria	Burkholderiales	Burkholderiaceae	-	Burkholderia	Burkholderia multivorans
GCA_003256225.1_ASM325622v1_genomic	QLDA01000008.1	165043_0_81__233053_234853_-1	233054	234853	-1	67260_0_26__107692_109639_-1	103575_0_34__116599_118579_1	clade2	87883	Proteobacteria	Betaproteobacteria	Burkholderiales	Burkholderiaceae	-	Burkholderia	Burkholderia multivorans
GCA_003257595.1_ASM325759v1_genomic	QLDS01000006.1	165111_0_58__233054_234854_-1	233055	234854	-1	67260_0_26__107692_109639_-1	103575_0_34__116599_118579_1	clade2	87883	Proteobacteria	Betaproteobacteria	Burkholderiales	Burkholderiaceae	-	Burkholderia	Burkholderia multivorans	TTTTAAAWDTTWTTGTAAAT
GCA_003257475.1_ASM325747v1_genomic	QLEK01000012.1	165105_0_3__19810_21610_1	19811	21610	1	67260_0_26__107692_109639_-1	103575_0_34__116599_118579_1	clade2	87883	Proteobacteria	Betaproteobacteria	Burkholderiales	Burkholderiaceae	-	Burkholderia	Burkholderia multivorans	ATTTTCAYKRTTTAACTTAA
GCA_003257995.1_ASM325799v1_genomic	QLBI01000011.1	165132_0_12__19811_21611_1	19812	21611	1	67260_0_26__107692_109639_-1	103575_0_34__116599_118579_1	clade2	87883	Proteobacteria	Betaproteobacteria	Burkholderiales	Burkholderiaceae	-	Burkholderia	Burkholderia multivorans
GCA_003255975.1_ASM325597v1_genomic	QLEF01000002.1	165030_0_111__233049_234849_-1	233050	234849	-1	67260_0_26__107692_109639_-1	103575_0_34__116599_118579_1	clade2	87883	Proteobacteria	Betaproteobacteria	Burkholderiales	Burkholderiaceae	-	Burkholderia	Burkholderia multivorans	ATTGGTAAAWDAATTAAAAT
GCA_003256935.1_ASM325693v1_genomic	QLDN01000011.1	165079_0_12__19811_21611_1	19812	21611	1	67260_0_26__107692_109639_-1	103575_0_34__116599_118579_1	clade2	87883	Proteobacteria	Betaproteobacteria	Burkholderiales	Burkholderiaceae	-	Burkholderia	Burkholderia multivorans
GCA_003257865.1_ASM325786v1_genomic	QLBZ01000003.1	165125_0_61__233053_234853_-1	233054	234853	-1	67260_0_26__107692_109639_-1	103575_0_34__116599_118579_1	clade2	87883	Proteobacteria	Betaproteobacteria	Burkholderiales	Burkholderiaceae	-	Burkholderia	Burkholderia multivorans
GCA_003256995.1_ASM325699v1_genomic	QLCX01000028.1	165082_0_20__19811_21611_1	19812	21611	1	67260_0_26__107692_109639_-1	103575_0_34__116599_118579_1	clade2	87883	Proteobacteria	Betaproteobacteria	Burkholderiales	Burkholderiaceae	-	Burkholderia	Burkholderia multivorans
GCA_003256105.1_ASM325610v1_genomic	QLDM01000014.1	165037_0_5__19811_21611_1	19812	21611	1	67260_0_26__107692_109639_-1	103575_0_34__116599_118579_1	clade2	87883	Proteobacteria	Betaproteobacteria	Burkholderiales	Burkholderiaceae	-	Burkholderia	Burkholderia multivorans
GCA_003256055.1_ASM325605v1_genomic	QLDX01000007.1	165034_0_80__19327_21127_1	19328	21127	1	67260_0_26__107692_109639_-1	103575_0_34__116599_118579_1	clade2	87883	Proteobacteria	Betaproteobacteria	Burkholderiales	Burkholderiaceae	-	Burkholderia	Burkholderia multivorans
GCA_003256525.1_ASM325652v1_genomic	QLCF01000009.1	165058_0_1554__19810_21610_1	19811	21610	1	67260_0_26__107692_109639_-1	103575_0_34__116599_118579_1	clade2	87883	Proteobacteria	Betaproteobacteria	Burkholderiales	Burkholderiaceae	-	Burkholderia	Burkholderia multivorans
GCA_003258135.1_ASM325813v1_genomic	QLAQ01000045.1	165138_0_74__30698_32498_-1	30699	32498	-1	67260_0_26__107692_109639_-1	103575_0_34__116599_118579_1	clade2	87883	Proteobacteria	Betaproteobacteria	Burkholderiales	Burkholderiaceae	-	Burkholderia	Burkholderia multivorans	TTTTAAAWDTTWTTGTAAAT
GCA_003256855.1_ASM325685v1_genomic	QLAI01000001.1	165074_0_0__19122_20922_1	19123	20922	1	67260_0_26__107692_109639_-1	103575_0_34__116599_118579_1	clade2	87883	Proteobacteria	Betaproteobacteria	Burkholderiales	Burkholderiaceae	-	Burkholderia	Burkholderia multivorans
GCA_003256805.1_ASM325680v1_genomic	QLAN01000038.1	165072_0_149__233053_234853_-1	233054	234853	-1	67260_0_26__107692_109639_-1	103575_0_34__116599_118579_1	clade2	87883	Proteobacteria	Betaproteobacteria	Burkholderiales	Burkholderiaceae	-	Burkholderia	Burkholderia multivorans
GCA_003257625.1_ASM325762v1_genomic	QLDR01000008.1	165113_0_71__233053_234853_-1	233054	234853	-1	67260_0_26__107692_109639_-1	103575_0_34__116599_118579_1	clade2	87883	Proteobacteria	Betaproteobacteria	Burkholderiales	Burkholderiaceae	-	Burkholderia	Burkholderia multivorans
GCA_003256095.1_ASM325609v1_genomic	QLDT01000003.1	165036_0_113__19121_20921_1	19122	20921	1	67260_0_26__107692_109639_-1	103575_0_34__116599_118579_1	clade2	87883	Proteobacteria	Betaproteobacteria	Burkholderiales	Burkholderiaceae	-	Burkholderia	Burkholderia multivorans	TTTTAAAWDTTWTTGTAAAT
GCA_003256835.1_ASM325683v1_genomic	QLEJ01000011.1	165073_0_9__233052_234852_-1	233053	234852	-1	67260_0_26__107692_109639_-1	103575_0_34__116599_118579_1	clade2	87883	Proteobacteria	Betaproteobacteria	Burkholderiales	Burkholderiaceae	-	Burkholderia	Burkholderia multivorans
GCA_900608535.1_3723STDY6437373_genomic	UWYW01000002.1	209164_0_1__106388_108335_-1	106389	108335	-1	67260_0_26__107692_109639_-1	103575_0_34__116599_118579_1	clade2	28095	Proteobacteria	Betaproteobacteria	Burkholderiales	Burkholderiaceae	-	Burkholderia	Burkholderia gladioli	CGAAGTAAAGTYGKRWCTT
GCA_003256735.1_ASM325673v1_genomic	QLAR01000018.1	165069_0_16__233053_234853_-1	233054	234853	-1	67260_0_26__107692_109639_-1	103575_0_34__116599_118579_1	clade2	87883	Proteobacteria	Betaproteobacteria	Burkholderiales	Burkholderiaceae	-	Burkholderia	Burkholderia multivorans
GCA_003257055.1_ASM325705v1_genomic	QLCV01000016.1	165084_0_7__19898_21698_1	19899	21698	1	67260_0_26__107692_109639_-1	103575_0_34__116599_118579_1	clade2	87883	Proteobacteria	Betaproteobacteria	Burkholderiales	Burkholderiaceae	-	Burkholderia	Burkholderia multivorans
GCA_003257685.1_ASM325768v1_genomic	QLDJ01000022.1	165116_0_68__233052_234852_-1	233053	234852	-1	67260_0_26__107692_109639_-1	103575_0_34__116599_118579_1	clade2	87883	Proteobacteria	Betaproteobacteria	Burkholderiales	Burkholderiaceae	-	Burkholderia	Burkholderia multivorans
GCA_003096875.1_ASM309687v1_genomic	QEOB01000003.1	159020_0_2__265364_267308_1	265365	267308	1	67260_0_26__107692_109639_-1	103575_0_34__116599_118579_1	clade2	219649	Proteobacteria	Betaproteobacteria	Burkholderiales	Burkholderiaceae	-	Paraburkholderia	Paraburkholderia unamae
GCA_003257575.1_ASM325757v1_genomic	QLDV01000005.1	165110_0_49__19425_21225_1	19426	21225	1	67260_0_26__107692_109639_-1	103575_0_34__116599_118579_1	clade2	87883	Proteobacteria	Betaproteobacteria	Burkholderiales	Burkholderiaceae	-	Burkholderia	Burkholderia multivorans
GCA_003255945.1_ASM325594v1_genomic	QLEN01000028.1	165029_0_190__19121_20921_1	19122	20921	1	67260_0_26__107692_109639_-1	103575_0_34__116599_118579_1	clade2	87883	Proteobacteria	Betaproteobacteria	Burkholderiales	Burkholderiaceae	-	Burkholderia	Burkholderia multivorans
GCA_003256695.1_ASM325669v1_genomic	QLAV01000026.1	165067_0_68__233053_234853_-1	233054	234853	-1	67260_0_26__107692_109639_-1	103575_0_34__116599_118579_1	clade2	87883	Proteobacteria	Betaproteobacteria	Burkholderiales	Burkholderiaceae	-	Burkholderia	Burkholderia multivorans
GCA_003268775.1_ASM326877v1_genomic	QLSU01000024.1	165499_0_23__112493_114437_-1	112494	114437	-1	67260_0_26__107692_109639_-1	103575_0_34__116599_118579_1	clade2	219649	Proteobacteria	Betaproteobacteria	Burkholderiales	Burkholderiaceae	-	Paraburkholderia	Paraburkholderia unamae	TCYCGCGAAGTAAAGYTG
GCA_003256775.1_ASM325677v1_genomic	QLAK01000066.1	165071_0_212__30753_32553_-1	30754	32553	-1	67260_0_26__107692_109639_-1	103575_0_34__116599_118579_1	clade2	87883	Proteobacteria	Betaproteobacteria	Burkholderiales	Burkholderiaceae	-	Burkholderia	Burkholderia multivorans	TTTTAAAWDTTWTTGTAAAT
GCA_003257955.1_ASM325795v1_genomic	QLBR01000011.1	165129_0_10__19811_21611_1	19812	21611	1	67260_0_26__107692_109639_-1	103575_0_34__116599_118579_1	clade2	87883	Proteobacteria	Betaproteobacteria	Burkholderiales	Burkholderiaceae	-	Burkholderia	Burkholderia multivorans
GCA_003257435.1_ASM325743v1_genomic	QLEO01000049.1	165103_0_44__30812_32612_-1	30813	32612	-1	67260_0_26__107692_109639_-1	103575_0_34__116599_118579_1	clade2	87883	Proteobacteria	Betaproteobacteria	Burkholderiales	Burkholderiaceae	-	Burkholderia	Burkholderia multivorans	TTTTAAAWDTTWTTGTAAAT
GCA_001673675.1_ASM167367v1_genomic	LXGI01000101.1	103575_0_100__18718_20662_-1	18719	20662	-1	67260_0_26__107692_109639_-1	103575_0_34__116599_118579_1	clade2	92647	Proteobacteria	Betaproteobacteria	Burkholderiales	Burkholderiaceae	-	Paraburkholderia	Paraburkholderia tropica	GAAGTAAABTTGGAWCYTT
GCA_003256985.1_ASM325698v1_genomic	QLDG01000014.1	165081_0_5__233053_234853_-1	233054	234853	-1	67260_0_26__107692_109639_-1	103575_0_34__116599_118579_1	clade2	87883	Proteobacteria	Betaproteobacteria	Burkholderiales	Burkholderiaceae	-	Burkholderia	Burkholderia multivorans
GCA_003256365.1_ASM325636v1_genomic	QLCB01000011.1	165050_0_12__233053_234853_-1	233054	234853	-1	67260_0_26__107692_109639_-1	103575_0_34__116599_118579_1	clade2	87883	Proteobacteria	Betaproteobacteria	Burkholderiales	Burkholderiaceae	-	Burkholderia	Burkholderia multivorans
GCA_003256335.1_ASM325633v1_genomic	QLCH01000018.1	165048_0_18__233139_234939_-1	233140	234939	-1	67260_0_26__107692_109639_-1	103575_0_34__116599_118579_1	clade2	87883	Proteobacteria	Betaproteobacteria	Burkholderiales	Burkholderiaceae	-	Burkholderia	Burkholderia multivorans
GCA_003257315.1_ASM325731v1_genomic	QLBA01000023.1	165097_0_600__233053_234853_-1	233054	234853	-1	67260_0_26__107692_109639_-1	103575_0_34__116599_118579_1	clade2	87883	Proteobacteria	Betaproteobacteria	Burkholderiales	Burkholderiaceae	-	Burkholderia	Burkholderia multivorans
GCA_003257805.1_ASM325780v1_genomic	QLCN01000001.1	165122_0_0__19811_21611_1	19812	21611	1	67260_0_26__107692_109639_-1	103575_0_34__116599_118579_1	clade2	87883	Proteobacteria	Betaproteobacteria	Burkholderiales	Burkholderiaceae	-	Burkholderia	Burkholderia multivorans
GCA_003258055.1_ASM325805v1_genomic	QLBE01000016.1	165134_0_58__19811_21611_1	19812	21611	1	67260_0_26__107692_109639_-1	103575_0_34__116599_118579_1	clade2	87883	Proteobacteria	Betaproteobacteria	Burkholderiales	Burkholderiaceae	-	Burkholderia	Burkholderia multivorans
GCA_003256865.1_ASM325686v1_genomic	QLEH01000031.1	165075_0_37__19327_21127_1	19328	21127	1	67260_0_26__107692_109639_-1	103575_0_34__116599_118579_1	clade2	87883	Proteobacteria	Betaproteobacteria	Burkholderiales	Burkholderiaceae	-	Burkholderia	Burkholderia multivorans	TTTTAAAWDTTWTTGTAAAT
GCA_003257635.1_ASM325763v1_genomic	QLDQ01000022.1	165114_0_14__233053_234853_-1	233054	234853	-1	67260_0_26__107692_109639_-1	103575_0_34__116599_118579_1	clade2	87883	Proteobacteria	Betaproteobacteria	Burkholderiales	Burkholderiaceae	-	Burkholderia	Burkholderia multivorans
GCA_003257165.1_ASM325716v1_genomic	QLCE01000003.1	165090_0_219__233052_234852_-1	233053	234852	-1	67260_0_26__107692_109639_-1	103575_0_34__116599_118579_1	clade2	87883	Proteobacteria	Betaproteobacteria	Burkholderiales	Burkholderiaceae	-	Burkholderia	Burkholderia multivorans
GCA_003258005.1_ASM325800v1_genomic	QLBH01000018.1	165133_0_56__30695_32495_-1	30696	32495	-1	67260_0_26__107692_109639_-1	103575_0_34__116599_118579_1	clade2	87883	Proteobacteria	Betaproteobacteria	Burkholderiales	Burkholderiaceae	-	Burkholderia	Burkholderia multivorans	TTTTAAAWDTTWTTGTAAAT
GCA_003258535.1_ASM325853v1_genomic	QLDP01000003.1	165153_0_27__233052_234852_-1	233053	234852	-1	67260_0_26__107692_109639_-1	103575_0_34__116599_118579_1	clade2	87883	Proteobacteria	Betaproteobacteria	Burkholderiales	Burkholderiaceae	-	Burkholderia	Burkholderia multivorans
GCA_003257175.1_ASM325717v1_genomic	QLBX01000024.1	165091_0_17__233053_234853_-1	233054	234853	-1	67260_0_26__107692_109639_-1	103575_0_34__116599_118579_1	clade2	87883	Proteobacteria	Betaproteobacteria	Burkholderiales	Burkholderiaceae	-	Burkholderia	Burkholderia multivorans
GCA_003257935.1_ASM325793v1_genomic	QLBS01000023.1	165128_0_16__19811_21611_1	19812	21611	1	67260_0_26__107692_109639_-1	103575_0_34__116599_118579_1	clade2	87883	Proteobacteria	Betaproteobacteria	Burkholderiales	Burkholderiaceae	-	Burkholderia	Burkholderia multivorans
GCA_003256905.1_ASM325690v1_genomic	QLDZ01000011.1	165077_0_12__233051_234851_-1	233052	234851	-1	67260_0_26__107692_109639_-1	103575_0_34__116599_118579_1	clade2	87883	Proteobacteria	Betaproteobacteria	Burkholderiales	Burkholderiaceae	-	Burkholderia	Burkholderia multivorans
GCA_003257075.1_ASM325707v1_genomic	QLCW01000019.1	165085_0_10__19811_21611_1	19812	21611	1	67260_0_26__107692_109639_-1	103575_0_34__116599_118579_1	clade2	87883	Proteobacteria	Betaproteobacteria	Burkholderiales	Burkholderiaceae	-	Burkholderia	Burkholderia multivorans
GCA_003258115.1_ASM325811v1_genomic	QLAX01000042.1	165137_0_109__30822_32622_-1	30823	32622	-1	67260_0_26__107692_109639_-1	103575_0_34__116599_118579_1	clade2	87883	Proteobacteria	Betaproteobacteria	Burkholderiales	Burkholderiaceae	-	Burkholderia	Burkholderia multivorans	TTTTAAAWDTTWTTGTAAAT
GCA_003256545.1_ASM325654v1_genomic	QLBV01000006.1	165059_0_551__233052_234852_-1	233053	234852	-1	67260_0_26__107692_109639_-1	103575_0_34__116599_118579_1	clade2	87883	Proteobacteria	Betaproteobacteria	Burkholderiales	Burkholderiaceae	-	Burkholderia	Burkholderia multivorans
GCA_003257345.1_ASM325734v1_genomic	QLAU01000025.1	165099_0_21__233053_234853_-1	233054	234853	-1	67260_0_26__107692_109639_-1	103575_0_34__116599_118579_1	clade2	87883	Proteobacteria	Betaproteobacteria	Burkholderiales	Burkholderiaceae	-	Burkholderia	Burkholderia multivorans
GCA_003257705.1_ASM325770v1_genomic	QLDK01000012.1	165117_0_23__233009_234809_-1	233010	234809	-1	67260_0_26__107692_109639_-1	103575_0_34__116599_118579_1	clade2	87883	Proteobacteria	Betaproteobacteria	Burkholderiales	Burkholderiaceae	-	Burkholderia	Burkholderia multivorans
GCA_003257825.1_ASM325782v1_genomic	QLCK01000027.1	165123_0_53__233053_234853_-1	233054	234853	-1	67260_0_26__107692_109639_-1	103575_0_34__116599_118579_1	clade2	87883	Proteobacteria	Betaproteobacteria	Burkholderiales	Burkholderiaceae	-	Burkholderia	Burkholderia multivorans
GCA_003257155.1_ASM325715v1_genomic	QLCC01000034.1	165089_0_27__233053_234853_-1	233054	234853	-1	67260_0_26__107692_109639_-1	103575_0_34__116599_118579_1	clade2	87883	Proteobacteria	Betaproteobacteria	Burkholderiales	Burkholderiaceae	-	Burkholderia	Burkholderia multivorans
GCA_003256555.1_ASM325655v1_genomic	QLBU01000003.1	165060_0_1656__200612_202412_-1	200613	202412	-1	67260_0_26__107692_109639_-1	103575_0_34__116599_118579_1	clade2	87883	Proteobacteria	Betaproteobacteria	Burkholderiales	Burkholderiaceae	-	Burkholderia	Burkholderia multivorans	ATTGGTAAAWDAATTAAAAT
GCA_003256895.1_ASM325689v1_genomic	QLEA01000008.1	165076_0_401__233050_234850_-1	233051	234850	-1	67260_0_26__107692_109639_-1	103575_0_34__116599_118579_1	clade2	87883	Proteobacteria	Betaproteobacteria	Burkholderiales	Burkholderiaceae	-	Burkholderia	Burkholderia multivorans
GCA_003257205.1_ASM325720v1_genomic	QLBQ01000010.1	165092_0_1__19811_21611_1	19812	21611	1	67260_0_26__107692_109639_-1	103575_0_34__116599_118579_1	clade2	87883	Proteobacteria	Betaproteobacteria	Burkholderiales	Burkholderiaceae	-	Burkholderia	Burkholderia multivorans
GCA_003256145.1_ASM325614v1_genomic	QLDF01000006.1	165039_0_61__20386_22186_1	20387	22186	1	67260_0_26__107692_109639_-1	103575_0_34__116599_118579_1	clade2	87883	Proteobacteria	Betaproteobacteria	Burkholderiales	Burkholderiaceae	-	Burkholderia	Burkholderia multivorans
GCA_003256605.1_ASM325660v1_genomic	QLBL01000031.1	165062_0_280__19810_21610_1	19811	21610	1	67260_0_26__107692_109639_-1	103575_0_34__116599_118579_1	clade2	87883	Proteobacteria	Betaproteobacteria	Burkholderiales	Burkholderiaceae	-	Burkholderia	Burkholderia multivorans	ATTTTCAYKRTTTAACTTAA
GCA_003256185.1_ASM325618v1_genomic	QLDE01000018.1	165041_0_9__19811_21611_1	19812	21611	1	67260_0_26__107692_109639_-1	103575_0_34__116599_118579_1	clade2	87883	Proteobacteria	Betaproteobacteria	Burkholderiales	Burkholderiaceae	-	Burkholderia	Burkholderia multivorans	TTTTAAAWDTTWTTGTAAAT
GCA_003256725.1_ASM325672v1_genomic	QLAT01000009.1	165068_0_129__233080_234880_-1	233081	234880	-1	67260_0_26__107692_109639_-1	103575_0_34__116599_118579_1	clade2	87883	Proteobacteria	Betaproteobacteria	Burkholderiales	Burkholderiaceae	-	Burkholderia	Burkholderia multivorans
GCA_003256975.1_ASM325697v1_genomic	QLCZ01000034.1	165080_0_156__233052_234852_-1	233053	234852	-1	67260_0_26__107692_109639_-1	103575_0_34__116599_118579_1	clade2	87883	Proteobacteria	Betaproteobacteria	Burkholderiales	Burkholderiaceae	-	Burkholderia	Burkholderia multivorans
GCA_003257405.1_ASM325740v1_genomic	QLAJ01000007.1	165102_0_110__19811_21611_1	19812	21611	1	67260_0_26__107692_109639_-1	103575_0_34__116599_118579_1	clade2	87883	Proteobacteria	Betaproteobacteria	Burkholderiales	Burkholderiaceae	-	Burkholderia	Burkholderia multivorans
GCA_003257515.1_ASM325751v1_genomic	QLEE01000003.1	165107_0_22__130219_132019_-1	130220	132019	-1	67260_0_26__107692_109639_-1	103575_0_34__116599_118579_1	clade2	87883	Proteobacteria	Betaproteobacteria	Burkholderiales	Burkholderiaceae	-	Burkholderia	Burkholderia multivorans	ATTGGTAAAWDAATTAAAAT
GCA_003256175.1_ASM325617v1_genomic	QLDC01000021.1	165040_0_13__19327_21127_1	19328	21127	1	67260_0_26__107692_109639_-1	103575_0_34__116599_118579_1	clade2	87883	Proteobacteria	Betaproteobacteria	Burkholderiales	Burkholderiaceae	-	Burkholderia	Burkholderia multivorans	TTTTAAAWDTTWTTGTAAAT
GCA_003258155.1_ASM325815v1_genomic	QLAM01000003.1	165140_0_91__19811_21611_1	19812	21611	1	67260_0_26__107692_109639_-1	103575_0_34__116599_118579_1	clade2	87883	Proteobacteria	Betaproteobacteria	Burkholderiales	Burkholderiaceae	-	Burkholderia	Burkholderia multivorans
GCA_003257085.1_ASM325708v1_genomic	QLCR01000024.1	165086_0_16__233092_234892_-1	233093	234892	-1	67260_0_26__107692_109639_-1	103575_0_34__116599_118579_1	clade2	87883	Proteobacteria	Betaproteobacteria	Burkholderiales	Burkholderiaceae	-	Burkholderia	Burkholderia multivorans
GCA_003257525.1_ASM325752v1_genomic	QLEC01000002.1	165108_0_92__233050_234850_-1	233051	234850	-1	67260_0_26__107692_109639_-1	103575_0_34__116599_118579_1	clade2	87883	Proteobacteria	Betaproteobacteria	Burkholderiales	Burkholderiaceae	-	Burkholderia	Burkholderia multivorans	ATTGGTAAAWDAATTAAAAT
GCA_003257095.1_ASM325709v1_genomic	QLCI01000006.1	165087_0_80__233053_234853_-1	233054	234853	-1	67260_0_26__107692_109639_-1	103575_0_34__116599_118579_1	clade2	87883	Proteobacteria	Betaproteobacteria	Burkholderiales	Burkholderiaceae	-	Burkholderia	Burkholderia multivorans
GCA_003257005.1_ASM325700v1_genomic	QLDD01000029.1	165083_0_21__233053_234853_-1	233054	234853	-1	67260_0_26__107692_109639_-1	103575_0_34__116599_118579_1	clade2	87883	Proteobacteria	Betaproteobacteria	Burkholderiales	Burkholderiaceae	-	Burkholderia	Burkholderia multivorans
GCA_003257375.1_ASM325737v1_genomic	QLAO01000010.1	165101_0_1__19811_21611_1	19812	21611	1	67260_0_26__107692_109639_-1	103575_0_34__116599_118579_1	clade2	87883	Proteobacteria	Betaproteobacteria	Burkholderiales	Burkholderiaceae	-	Burkholderia	Burkholderia multivorans
GCA_003256075.1_ASM325607v1_genomic	QLDU01000037.1	165035_0_30__233053_234853_-1	233054	234853	-1	67260_0_26__107692_109639_-1	103575_0_34__116599_118579_1	clade2	87883	Proteobacteria	Betaproteobacteria	Burkholderiales	Burkholderiaceae	-	Burkholderia	Burkholderia multivorans	ATTGGTAAAWDAATTAAAAT
GCA_003256355.1_ASM325635v1_genomic	QLCM01000007.1	165049_0_84__233053_234853_-1	233054	234853	-1	67260_0_26__107692_109639_-1	103575_0_34__116599_118579_1	clade2	87883	Proteobacteria	Betaproteobacteria	Burkholderiales	Burkholderiaceae	-	Burkholderia	Burkholderia multivorans
GCA_001058485.1_ASM105848v1_genomic	JUSI01000095.1	75950_0_218__9275_11075_1	9276	11075	1	67260_0_26__107692_109639_-1	103575_0_34__116599_118579_1	clade2	87883	Proteobacteria	Betaproteobacteria	Burkholderiales	Burkholderiaceae	-	Burkholderia	Burkholderia multivorans	ATTTTCAYKRTTTAACTTAA
GCA_003255985.1_ASM325598v1_genomic	QLEL01000033.1	165031_0_26__30102_31902_-1	30103	31902	-1	67260_0_26__107692_109639_-1	103575_0_34__116599_118579_1	clade2	87883	Proteobacteria	Betaproteobacteria	Burkholderiales	Burkholderiaceae	-	Burkholderia	Burkholderia multivorans	TTTTAAAWDTTWTTGTAAAT
GCA_003257765.1_ASM325776v1_genomic	QLDB01000026.1	165120_0_18__233053_234853_-1	233054	234853	-1	67260_0_26__107692_109639_-1	103575_0_34__116599_118579_1	clade2	87883	Proteobacteria	Betaproteobacteria	Burkholderiales	Burkholderiaceae	-	Burkholderia	Burkholderia multivorans
GCA_003257255.1_ASM325725v1_genomic	QLBN01000014.1	165094_0_43__233053_234853_-1	233054	234853	-1	67260_0_26__107692_109639_-1	103575_0_34__116599_118579_1	clade2	87883	Proteobacteria	Betaproteobacteria	Burkholderiales	Burkholderiaceae	-	Burkholderia	Burkholderia multivorans
GCA_003256915.1_ASM325691v1_genomic	QLDW01000035.1	165078_0_68__233053_234853_-1	233054	234853	-1	67260_0_26__107692_109639_-1	103575_0_34__116599_118579_1	clade2	87883	Proteobacteria	Betaproteobacteria	Burkholderiales	Burkholderiaceae	-	Burkholderia	Burkholderia multivorans
GCA_003257915.1_ASM325791v1_genomic	QLBT01000008.1	165127_0_81__233053_234853_-1	233054	234853	-1	67260_0_26__107692_109639_-1	103575_0_34__116599_118579_1	clade2	87883	Proteobacteria	Betaproteobacteria	Burkholderiales	Burkholderiaceae	-	Burkholderia	Burkholderia multivorans
GCA_000756185.1_ASM75618v1_genomic	CP008777.1	67198_0_0__2477215_2479015_-1	2477216	2479015	-1	67260_0_26__107692_109639_-1	103575_0_34__116599_118579_1	clade2	557724								CGAAGTAAAGTYGKRWCTT
GCA_003257985.1_ASM325798v1_genomic	QLBJ01000004.1	165131_0_77__233053_234853_-1	233054	234853	-1	67260_0_26__107692_109639_-1	103575_0_34__116599_118579_1	clade2	87883	Proteobacteria	Betaproteobacteria	Burkholderiales	Burkholderiaceae	-	Burkholderia	Burkholderia multivorans
GCA_003256515.1_ASM325651v1_genomic	QLCD01000015.1	165057_0_26__19811_21611_1	19812	21611	1	67260_0_26__107692_109639_-1	103575_0_34__116599_118579_1	clade2	87883	Proteobacteria	Betaproteobacteria	Burkholderiales	Burkholderiaceae	-	Burkholderia	Burkholderia multivorans
GCA_003258075.1_ASM325807v1_genomic	QLBD01000032.1	165136_0_76__233025_234825_-1	233026	234825	-1	67260_0_26__107692_109639_-1	103575_0_34__116599_118579_1	clade2	87883	Proteobacteria	Betaproteobacteria	Burkholderiales	Burkholderiaceae	-	Burkholderia	Burkholderia multivorans
GCA_003256655.1_ASM325665v1_genomic	QLBC01000010.1	165064_0_1__19811_21611_1	19812	21611	1	67260_0_26__107692_109639_-1	103575_0_34__116599_118579_1	clade2	87883	Proteobacteria	Betaproteobacteria	Burkholderiales	Burkholderiaceae	-	Burkholderia	Burkholderia multivorans
GCA_003257975.1_ASM325797v1_genomic	QLBK01000023.1	165130_0_171__233052_234852_-1	233053	234852	-1	67260_0_26__107692_109639_-1	103575_0_34__116599_118579_1	clade2	87883	Proteobacteria	Betaproteobacteria	Burkholderiales	Burkholderiaceae	-	Burkholderia	Burkholderia multivorans
GCA_003256015.1_ASM325601v1_genomic	QLEB01000001.1	165033_0_0__19811_21611_1	19812	21611	1	67260_0_26__107692_109639_-1	103575_0_34__116599_118579_1	clade2	87883	Proteobacteria	Betaproteobacteria	Burkholderiales	Burkholderiaceae	-	Burkholderia	Burkholderia multivorans
GCA_003256485.1_ASM325648v1_genomic	QLBY01000003.1	165056_0_107__19811_21611_1	19812	21611	1	67260_0_26__107692_109639_-1	103575_0_34__116599_118579_1	clade2	87883	Proteobacteria	Betaproteobacteria	Burkholderiales	Burkholderiaceae	-	Burkholderia	Burkholderia multivorans
GCA_003257295.1_ASM325729v1_genomic	QLBG01000008.1	165096_0_94__19811_21611_1	19812	21611	1	67260_0_26__107692_109639_-1	103575_0_34__116599_118579_1	clade2	87883	Proteobacteria	Betaproteobacteria	Burkholderiales	Burkholderiaceae	-	Burkholderia	Burkholderia multivorans
GCA_003256115.1_ASM325611v1_genomic	QLDI01000002.1	165038_0_68__220752_222552_-1	220753	222552	-1	67260_0_26__107692_109639_-1	103575_0_34__116599_118579_1	clade2	87883	Proteobacteria	Betaproteobacteria	Burkholderiales	Burkholderiaceae	-	Burkholderia	Burkholderia multivorans
GCA_003256615.1_ASM325661v1_genomic	QLBF01000031.1	165063_0_25__19811_21611_1	19812	21611	1	67260_0_26__107692_109639_-1	103575_0_34__116599_118579_1	clade2	87883	Proteobacteria	Betaproteobacteria	Burkholderiales	Burkholderiaceae	-	Burkholderia	Burkholderia multivorans
GCA_003256285.1_ASM325628v1_genomic	QLCS01000022.1	165046_0_14__30700_32500_-1	30701	32500	-1	67260_0_26__107692_109639_-1	103575_0_34__116599_118579_1	clade2	87883	Proteobacteria	Betaproteobacteria	Burkholderiales	Burkholderiaceae	-	Burkholderia	Burkholderia multivorans	TTTTAAAWDTTWTTGTAAAT
GCA_003257365.1_ASM325736v1_genomic	QLAL01000014.1	165100_0_44__19682_21482_1	19683	21482	1	67260_0_26__107692_109639_-1	103575_0_34__116599_118579_1	clade2	87883	Proteobacteria	Betaproteobacteria	Burkholderiales	Burkholderiaceae	-	Burkholderia	Burkholderia multivorans
GCA_003257795.1_ASM325779v1_genomic	QLCP01000021.1	165121_0_954__233052_234852_-1	233053	234852	-1	67260_0_26__107692_109639_-1	103575_0_34__116599_118579_1	clade2	87883	Proteobacteria	Betaproteobacteria	Burkholderiales	Burkholderiaceae	-	Burkholderia	Burkholderia multivorans
GCA_003257755.1_ASM325775v1_genomic	QLCO01000003.1	165119_0_40__131284_133084_1	131285	133084	1	67260_0_26__107692_109639_-1	103575_0_34__116599_118579_1	clade2	87883	Proteobacteria	Betaproteobacteria	Burkholderiales	Burkholderiaceae	-	Burkholderia	Burkholderia multivorans	TTTTAAAWDTTWTTGTAAAT
GCA_003256765.1_ASM325676v1_genomic	QLAP01000039.1	165070_0_88__30720_32520_-1	30721	32520	-1	67260_0_26__107692_109639_-1	103575_0_34__116599_118579_1	clade2	87883	Proteobacteria	Betaproteobacteria	Burkholderiales	Burkholderiaceae	-	Burkholderia	Burkholderia multivorans	TTTTAAAWDTTWTTGTAAAT
GCA_003256395.1_ASM325639v1_genomic	QLCA01000002.1	165051_0_16__233053_234853_-1	233054	234853	-1	67260_0_26__107692_109639_-1	103575_0_34__116599_118579_1	clade2	87883	Proteobacteria	Betaproteobacteria	Burkholderiales	Burkholderiaceae	-	Burkholderia	Burkholderia multivorans
GCA_000763375.1_ASM76337v1_genomic	JPSY01000002.1	67537_0_1__251011_252997_1	251012	252997	1	67537_0_1__251011_252997_1	71775_0_24__237834_239832_1	clade2	450380	Actinobacteria	Actinomycetia	Micrococcales	Microbacteriaceae	-	Microbacterium	Microbacterium profundi
GCA_000768555.3_Rosmuc_1.1_genomic	KN293977.1	67709_0_2__318067_318934_-1	318068	318934	-1	67709_0_2__318067_318934_-1			1288298	Proteobacteria	Alphaproteobacteria	Rhodobacterales	Rhodobacteraceae	-	Roseovarius	Roseovarius mucosus DSM 17069
GCA_000772045.1_ASM77204v1_genomic	CP009754.1	67856_0_0__7392301_7394353_1	7392302	7394353	1	67856_0_0__7392301_7394353_1	191977_0_30__226979_229082_1	clade2	1561022	Actinobacteria	Actinomycetia	Streptomycetales	Streptomycetaceae	-	Streptomyces	Streptomyces sp. CCM_MD2014
GCA_900103455.1_IMG-taxon_2675903062_annotated_assembly_genomic	FNHI01000012.1	183806_0_17__33923_35975_1	33924	35975	1	67856_0_0__7392301_7394353_1	191977_0_30__226979_229082_1	clade2	1196353	Actinobacteria	Actinomycetia	Streptomycetales	Streptomycetaceae	-	Streptomyces	Streptomyces wuyuanensis
GCA_003260995.1_ASM326099v1_genomic	CP030040.1	165236_0_0__1365577_1367725_-1	1365578	1367725	-1	165236_0_0__1365577_1367725_-1	188699_0_5__199236_201378_-1	clade1	2184575	Firmicutes	Clostridia	Clostridiales	Eubacteriaceae	-	Acetobacterium	Acetobacterium sp. KB-1
GCA_000813905.1_ASM81390v1_genomic	JWLG01000013.1	69762_0_4__89452_91597_1	89453	91597	1	69762_0_4__89452_91597_1	184424_0_84__41604_44961_-1	clade4	1577900	Proteobacteria	Alphaproteobacteria	Rhodobacterales	Rhodobacteraceae	-	Leisingera	Leisingera sp. ANG-M6
GCA_002891965.1_ASM289196v1_genomic	CP010630.1	151504_0_1__113177_115322_-1	113178	115322	-1	69762_0_4__89452_91597_1	184424_0_84__41604_44961_-1	clade4	221822	Proteobacteria	Alphaproteobacteria	Rhodobacterales	Rhodobacteraceae	-	Phaeobacter	Phaeobacter inhibens
GCA_000816845.1_ASM81684v1_genomic	CP006877.1	69881_0_0__2312468_2314835_-1	2312469	2314835	-1	69881_0_0__2312468_2314835_-1	54493_0_56__43096_45547_1	clade4	1418105	Proteobacteria	Alphaproteobacteria	Rhizobiales	Rhizobiaceae	-	Rhizobium	Rhizobium gallicum bv. gallicum R602
GCA_001691415.1_ASM169141v1_genomic	LRRR01000037.1	104313_0_68__11465_11969_1	11466	11969	1	104313_0_68__11465_11969_1			1786003	Proteobacteria	Alphaproteobacteria	Rhodobacterales	Rhodobacteraceae	-	Pararhodobacter	Pararhodobacter sp. CCB-MM2
GCA_000820285.1_PRJEB7047_genomic	CDDU01000034.1	70029_0_33__45326_47414_1	45327	47414	1	70029_0_33__45326_47414_1	67797_0_144__32903_35003_-1	clade1	654	Proteobacteria	Gammaproteobacteria	Aeromonadales	Aeromonadaceae	-	Aeromonas	Aeromonas veronii	RGGRTGAWACTTTATTTTYA
GCA_000786315.1_ASM78631v1_genomic	JSWA01000086.1	68505_0_170__15105_17193_-1	15106	17193	-1	70029_0_33__45326_47414_1	67797_0_144__32903_35003_-1	clade1	644	Proteobacteria	Gammaproteobacteria	Aeromonadales	Aeromonadaceae	-	Aeromonas	Aeromonas hydrophila	RGGRTGAWACTTTATTTTYA
GCA_000820125.1_PRJEB7039_genomic	CDBY01000062.1	70021_0_61__23768_25856_1	23769	25856	1	70029_0_33__45326_47414_1	67797_0_144__32903_35003_-1	clade1	218936	Proteobacteria	Gammaproteobacteria	Aeromonadales	Aeromonadaceae	-	Aeromonas	Aeromonas simiae	RGGRTGAWACTTTATTTTYA
GCA_000821225.2_ASM82122v2_genomic	LN623556.1	70066_0_12__956038_957964_1	956039	957964	1	70066_0_12__956038_957964_1	45594_0_7__834056_836066_-1	clade2	76760	Proteobacteria	Gammaproteobacteria	Pseudomonadales	Pseudomonadaceae	-	Pseudomonas	Pseudomonas rhodesiae
GCA_009296225.1_ASM929622v1_genomic	VUBA01000048.1	301554_0_245__79549_81475_1	79550	81475	1	70066_0_12__956038_957964_1	45594_0_7__834056_836066_-1	clade2
GCA_902706175.1_n18057v0.1_genomic	CACSJQ010000006.1	344110_0_5__142149_144075_1	142150	144075	1	70066_0_12__956038_957964_1	45594_0_7__834056_836066_-1	clade2	2681405	Proteobacteria	Gammaproteobacteria	Enterobacterales	Yersiniaceae	-	Serratia	Serratia sp. 18057
GCA_000943535.1_ASM94353v1_genomic	JTHO01000004.1	71318_0_3__93672_95649_-1	93673	95649	-1	71318_0_3__93672_95649_-1	44640_0_0__1992990_1994841_-1	clade2	1406
GCA_000975175.1_ASM97517v1_genomic	CP011295.1	72567_0_0__6124079_6126086_1	6124080	6126086	1	72567_0_0__6124079_6126086_1	295426_0_0__336702_338880_1	clade2	1833	Actinobacteria	Actinomycetia	Corynebacteriales	Nocardiaceae	-	Rhodococcus	Rhodococcus erythropolis	RWDWTGAGACAAAHAC
GCA_001017435.1_ASM101743v1_genomic	CP011371.1	74206_0_0__659253_661521_1	659254	661521	1	74206_0_0__659253_661521_1	157713_0_17__92103_94311_-1	clade1	413882	Proteobacteria	Betaproteobacteria	Burkholderiales	-	-	-	[Polyangium] brachysporum
GCA_003264115.1_ASM326411v1_genomic	CP021912.1	165390_0_0__58717_60481_-1	58718	60481	-1	165390_0_0__58717_60481_-1	56790_0_0__1411020_1412709_1	clade3	2011159	Proteobacteria	Alphaproteobacteria	Sphingomonadales	Erythrobacteraceae	-	Erythrobacter	Erythrobacter sp. KY5
GCA_001038565.1_ASM103856v1_genomic	LFJO01000005.1	75162_0_24__997939_999892_1	997940	999892	1	75162_0_24__997939_999892_1	44640_0_0__1992990_1994841_-1	clade2	79884	Firmicutes	Bacilli	Bacillales	Bacillaceae	-	Alkalihalobacillus	Alkalihalobacillus pseudalcaliphilus
GCA_001039475.1_ASM103947v1_genomic	LELK01000006.1	75204_0_10__66791_68966_-1	66792	68966	-1	75204_0_10__66791_68966_-1	157628_0_150__15254_17423_1	clade1	157733	Firmicutes	Bacilli	Bacillales	Bacillaceae	-	Alkalihalobacillus	Alkalihalobacillus macyae	AGTTCCCRACTTTRTTT
GCA_003265685.1_ASM326568v1_genomic	QJOU01000018.1	165447_0_10__50276_51857_1	50277	51857	1	165447_0_10__50276_51857_1	106540_0_5__54571_56632_-1	clade1	1861917	Proteobacteria	Betaproteobacteria	Burkholderiales	-	-	Piscinibacter	Piscinibacter caeni
FLSH01.2	FLSH01460238.1	764_0_16507__17520_19479_-1	17521	19479	-1	764_0_16507__17520_19479_-1	255603_0_14__60321_62247_-1	clade3									TKTGACADTTATTTGTATCT
GCA_000226855.3_AaSCC2302v2.0_genomic	AEJR02000002.1	43210_0_1__74756_75725_1	74757	75725	1	764_0_16507__17520_19479_-1	255603_0_14__60321_62247_-1	clade3	907493	Proteobacteria	Gammaproteobacteria	Pasteurellales	Pasteurellaceae	-	Aggregatibacter	Aggregatibacter actinomycetemcomitans serotype c str. SCC2302	TKTGACADTTATTTGTATCT
GCA_008084115.1_ASM808411v1_genomic	VSEN01000006.1	297224_0_24__74228_75122_1	74229	75122	1	764_0_16507__17520_19479_-1	255603_0_14__60321_62247_-1	clade3	714	Proteobacteria	Gammaproteobacteria	Pasteurellales	Pasteurellaceae	-	Aggregatibacter	Aggregatibacter actinomycetemcomitans
GCA_008084195.1_ASM808419v1_genomic	VSES01000007.1	297228_0_24__74228_75122_1	74229	75122	1	764_0_16507__17520_19479_-1	255603_0_14__60321_62247_-1	clade3	714	Proteobacteria	Gammaproteobacteria	Pasteurellales	Pasteurellaceae	-	Aggregatibacter	Aggregatibacter actinomycetemcomitans
GCA_008085295.1_ASM808529v1_genomic	VSEM01000008.1	297283_0_25__74701_75670_1	74702	75670	1	764_0_16507__17520_19479_-1	255603_0_14__60321_62247_-1	clade3	714	Proteobacteria	Gammaproteobacteria	Pasteurellales	Pasteurellaceae	-	Aggregatibacter	Aggregatibacter actinomycetemcomitans	TKTGACADTTATTTGTATCT
GCA_000332895.2_AaAAS4av2.0_genomic	AJMG02000008.1	47805_0_7__74772_75741_1	74773	75741	1	764_0_16507__17520_19479_-1	255603_0_14__60321_62247_-1	clade3	1167010	Proteobacteria	Gammaproteobacteria	Pasteurellales	Pasteurellaceae	-	Aggregatibacter	Aggregatibacter actinomycetemcomitans serotype c str. AAS4A	TKTGACADTTATTTGTATCT
GCA_003130665.1_ASM313066v1_genomic	NRCT01000012.1	159676_0_2__50461_50899_1	50462	50899	1	764_0_16507__17520_19479_-1	255603_0_14__60321_62247_-1	clade3	2025884	Proteobacteria	Gammaproteobacteria	Pasteurellales	Pasteurellaceae	-	Aggregatibacter	Aggregatibacter kilianii
GCA_008085085.1_ASM808508v1_genomic	VSDW01000007.1	297273_0_25__28178_28616_-1	28179	28616	-1	764_0_16507__17520_19479_-1	255603_0_14__60321_62247_-1	clade3	714	Proteobacteria	Gammaproteobacteria	Pasteurellales	Pasteurellaceae	-	Aggregatibacter	Aggregatibacter actinomycetemcomitans
GCA_006547285.1_ASM654728v1_genomic	NHNH01000006.1	289870_0_14__29877_30168_-1	29878	30168	-1	764_0_16507__17520_19479_-1	255603_0_14__60321_62247_-1	clade3	714	Proteobacteria	Gammaproteobacteria	Pasteurellales	Pasteurellaceae	-	Aggregatibacter	Aggregatibacter actinomycetemcomitans
GCA_001596305.1_SC29Rv1.0_genomic	AZTO01000078.1	100445_0_77__6756_8709_1	6757	8709	1	764_0_16507__17520_19479_-1	255603_0_14__60321_62247_-1	clade3	1440770	Proteobacteria	Gammaproteobacteria	Pasteurellales	Pasteurellaceae	-	Aggregatibacter	Aggregatibacter actinomycetemcomitans serotype f str. SC29R
OGJT01.1	OGJT01000096.1	4448_0_95__23361_25314_-1	23362	25314	-1	764_0_16507__17520_19479_-1	255603_0_14__60321_62247_-1	clade3									TKTGACADTTATTTGTATCT
GCA_000226795.3_AaD18P-1v2.0_genomic	AEJO02000032.1	43207_0_31__6809_8723_1	6810	8723	1	764_0_16507__17520_19479_-1	255603_0_14__60321_62247_-1	clade3	907490	Proteobacteria	Gammaproteobacteria	Pasteurellales	Pasteurellaceae	-	Aggregatibacter	Aggregatibacter actinomycetemcomitans serotype f str. D18P1	TTTTSYARYYTMCTTCGCTA
ODJO01.1	ODJO01000989.1	3052_0_988__9873_11787_-1	9874	11787	-1	764_0_16507__17520_19479_-1	255603_0_14__60321_62247_-1	clade3
GCA_000374285.1_ASM37428v1_genomic	KB893940.1	49585_0_10__82831_84745_-1	82832	84745	-1	764_0_16507__17520_19479_-1	255603_0_14__60321_62247_-1	clade3	1120931	Proteobacteria	Gammaproteobacteria	Pasteurellales	Pasteurellaceae	-	Actinobacillus	Actinobacillus capsulatus DSM 19761
GCA_003494485.1_ASM349448v1_genomic	QQIB01000003.1	243818_0_2__154108_156022_-1	154109	156022	-1	764_0_16507__17520_19479_-1	255603_0_14__60321_62247_-1	clade3	726	Proteobacteria	Gammaproteobacteria	Pasteurellales	Pasteurellaceae	-	Haemophilus	Haemophilus haemolyticus
GCA_002266485.1_ASM226648v1_genomic	NPOT01000002.1	128549_0_1__20734_22648_-1	20735	22648	-1	764_0_16507__17520_19479_-1	255603_0_14__60321_62247_-1	clade3	714	Proteobacteria	Gammaproteobacteria	Pasteurellales	Pasteurellaceae	-	Aggregatibacter	Aggregatibacter actinomycetemcomitans
GCA_003493465.1_ASM349346v1_genomic	QQKH01000002.1	243767_0_1__157994_159908_-1	157995	159908	-1	764_0_16507__17520_19479_-1	255603_0_14__60321_62247_-1	clade3	726	Proteobacteria	Gammaproteobacteria	Pasteurellales	Pasteurellaceae	-	Haemophilus	Haemophilus haemolyticus
OEEI01.1	OEEI01000371.1	3543_0_370__13119_15033_-1	13120	15033	-1	764_0_16507__17520_19479_-1	255603_0_14__60321_62247_-1	clade3									KTGACADTTATTTGTATCTT
OEJT01.1	OEJT01000230.1	3657_0_229__19498_21412_1	19499	21412	1	764_0_16507__17520_19479_-1	255603_0_14__60321_62247_-1	clade3
GCA_001596225.1_SA2149v1.0_genomic	AZTT01000003.1	100441_0_2__17000_18785_-1	17001	18785	-1	764_0_16507__17520_19479_-1	255603_0_14__60321_62247_-1	clade3	1434263	Proteobacteria	Gammaproteobacteria	Pasteurellales	Pasteurellaceae	-	Aggregatibacter	Aggregatibacter actinomycetemcomitans serotype e str. SA2149
GCA_001596415.1_SC383sv1.0_genomic	AZTR01000003.1	100451_0_2__26298_28083_-1	26299	28083	-1	764_0_16507__17520_19479_-1	255603_0_14__60321_62247_-1	clade3	1440771	Proteobacteria	Gammaproteobacteria	Pasteurellales	Pasteurellaceae	-	Aggregatibacter	Aggregatibacter actinomycetemcomitans SC383s
GCA_006547285.1_ASM654728v1_genomic	NHNH01000006.1	289870_0_14__30169_31792_-1	30170	31792	-1	764_0_16507__17520_19479_-1	255603_0_14__60321_62247_-1	clade3	714	Proteobacteria	Gammaproteobacteria	Pasteurellales	Pasteurellaceae	-	Aggregatibacter	Aggregatibacter actinomycetemcomitans
GCA_900187105.1_50618_F01_genomic	LT906482.1	190346_0_0__1657321_1659241_1	1657322	1659241	1	764_0_16507__17520_19479_-1	255603_0_14__60321_62247_-1	clade3	539	Proteobacteria	Betaproteobacteria	Neisseriales	Neisseriaceae	-	Eikenella	Eikenella corrodens
GCA_900478175.1_33787_E01_genomic	LS483473.1	196565_0_0__1854811_1856731_1	1854812	1856731	1	764_0_16507__17520_19479_-1	255603_0_14__60321_62247_-1	clade3	747	Proteobacteria	Gammaproteobacteria	Pasteurellales	Pasteurellaceae	-	Pasteurella	Pasteurella multocida	TKTGACADTTATTTGTATCT
GCA_004287035.1_ASM428703v1_genomic	MAPR01000014.1	252577_0_13__14147_16067_1	14148	16067	1	764_0_16507__17520_19479_-1	255603_0_14__60321_62247_-1	clade3	747	Proteobacteria	Gammaproteobacteria	Pasteurellales	Pasteurellaceae	-	Pasteurella	Pasteurella multocida
GCA_900454515.1_33787_D01_genomic	UFRH01000002.1	194800_0_0__2270687_2272607_1	2270688	2272607	1	764_0_16507__17520_19479_-1	255603_0_14__60321_62247_-1	clade3	752	Proteobacteria	Gammaproteobacteria	Pasteurellales	Pasteurellaceae	-	Pasteurella	Pasteurella bettyae	TDTCAGAAGTCGACTGCAC
GCA_000262245.1_ASM26224v1_genomic	AJSX01000033.1	44696_0_32__17381_19301_-1	17382	19301	-1	764_0_16507__17520_19479_-1	255603_0_14__60321_62247_-1	clade3	1095749	Proteobacteria	Gammaproteobacteria	Pasteurellales	Pasteurellaceae	-	Pasteurella	Pasteurella bettyae CCUG 2042
UPXL01.1	UPXL01000099.1	16923_0_98__20069_21986_1	20070	21986	1	764_0_16507__17520_19479_-1	255603_0_14__60321_62247_-1	clade3									TKTGACADTTATTTGTATCT
GCA_900444965.1_46338_E01_genomic	UFRQ01000003.1	194039_0_0__274444_276376_-1	274445	276376	-1	764_0_16507__17520_19479_-1	255603_0_14__60321_62247_-1	clade3	123820	Proteobacteria	Gammaproteobacteria	Pasteurellales	Pasteurellaceae	-	-	[Actinobacillus] rossii
GCA_003260095.1_ASM326009v1_genomic	PTPX01000001.1	165215_0_19__73319_75239_1	73320	75239	1	764_0_16507__17520_19479_-1	255603_0_14__60321_62247_-1	clade3	2094024	Proteobacteria	Gammaproteobacteria	Pasteurellales	Pasteurellaceae	-	Glaesserella	Glaesserella australis	TKTGACADTTATTTGTATCT
GCA_000521685.1_ASM52168v1_genomic	CP006953.1	56189_0_0__2006731_2008651_1	2006732	2008651	1	764_0_16507__17520_19479_-1	255603_0_14__60321_62247_-1	clade3	1434215	Proteobacteria	Gammaproteobacteria	Pasteurellales	Pasteurellaceae	-	Mannheimia	Mannheimia varigena USDA-ARS-USMARC-1388	TKTGACADTTATTTGTATCT
GCA_003252805.1_ASM325280v1_genomic	QEPX01000005.1	164889_0_4__132869_134789_1	132870	134789	1	764_0_16507__17520_19479_-1	255603_0_14__60321_62247_-1	clade3	732	Proteobacteria	Gammaproteobacteria	Pasteurellales	Pasteurellaceae	-	Aggregatibacter	Aggregatibacter aphrophilus	TKTGACADTTATTTGTATCT
GCA_008085215.1_ASM808521v1_genomic	VSDX01000007.1	297279_0_23__74983_76903_1	74984	76903	1	764_0_16507__17520_19479_-1	255603_0_14__60321_62247_-1	clade3	714	Proteobacteria	Gammaproteobacteria	Pasteurellales	Pasteurellaceae	-	Aggregatibacter	Aggregatibacter actinomycetemcomitans	TKTGACADTTATTTGTATCT
ODKC01.1	ODKC01000489.1	3062_0_488__17267_19187_-1	17268	19187	-1	764_0_16507__17520_19479_-1	255603_0_14__60321_62247_-1	clade3									TKTGACADTTATTTGTATCT
GCA_008085315.1_ASM808531v1_genomic	VSER01000009.1	297285_0_23__75058_76978_1	75059	76978	1	764_0_16507__17520_19479_-1	255603_0_14__60321_62247_-1	clade3	714	Proteobacteria	Gammaproteobacteria	Pasteurellales	Pasteurellaceae	-	Aggregatibacter	Aggregatibacter actinomycetemcomitans	AAAGATACAAATAAHTGTCA
GCA_008084095.1_ASM808409v1_genomic	VSEV01000008.1	297223_0_27__27121_29041_-1	27122	29041	-1	764_0_16507__17520_19479_-1	255603_0_14__60321_62247_-1	clade3	714	Proteobacteria	Gammaproteobacteria	Pasteurellales	Pasteurellaceae	-	Aggregatibacter	Aggregatibacter actinomycetemcomitans	AAAGATACAAATAAHTGTCA
GCA_003130285.1_ASM313028v1_genomic	NRCO01000010.1	159658_0_0__71340_73260_1	71341	73260	1	764_0_16507__17520_19479_-1	255603_0_14__60321_62247_-1	clade3	2025884	Proteobacteria	Gammaproteobacteria	Pasteurellales	Pasteurellaceae	-	Aggregatibacter	Aggregatibacter kilianii	TKTGACADTTATTTGTATCT
GCA_000185305.1_ASM18530v1_genomic	GL622200.1	42047_0_0__74829_76749_1	74830	76749	1	764_0_16507__17520_19479_-1	255603_0_14__60321_62247_-1	clade3	888057	Proteobacteria	Gammaproteobacteria	Pasteurellales	Pasteurellaceae	-	Aggregatibacter	Aggregatibacter segnis ATCC 33393	TKTGACADTTATTTGTATCT
GCA_000332935.2_AaSCC4092v2.0_genomic	AJMF02000026.1	47807_0_25__28644_30564_-1	28645	30564	-1	764_0_16507__17520_19479_-1	255603_0_14__60321_62247_-1	clade3	1167009	Proteobacteria	Gammaproteobacteria	Pasteurellales	Pasteurellaceae	-	Aggregatibacter	Aggregatibacter actinomycetemcomitans serotype b str. SCC4092	TKTGACADTTATTTGTATCT
GCA_008085015.1_ASM808501v1_genomic	VSEC01000001.1	297269_0_0__622383_624303_1	622384	624303	1	764_0_16507__17520_19479_-1	255603_0_14__60321_62247_-1	clade3	714	Proteobacteria	Gammaproteobacteria	Pasteurellales	Pasteurellaceae	-	Aggregatibacter	Aggregatibacter actinomycetemcomitans	TKTGACADTTATTTGTATCT
GCA_008085015.1_ASM808501v1_genomic	VSEC01000001.1	297269_0_0__1910458_1912378_-1	1910459	1912378	-1	764_0_16507__17520_19479_-1	255603_0_14__60321_62247_-1	clade3	714	Proteobacteria	Gammaproteobacteria	Pasteurellales	Pasteurellaceae	-	Aggregatibacter	Aggregatibacter actinomycetemcomitans	TKTGACADTTATTTGTATCT
GCA_008085415.1_ASM808541v1_genomic	VSEE01000008.1	297290_0_24__27121_29041_-1	27122	29041	-1	764_0_16507__17520_19479_-1	255603_0_14__60321_62247_-1	clade3	714	Proteobacteria	Gammaproteobacteria	Pasteurellales	Pasteurellaceae	-	Aggregatibacter	Aggregatibacter actinomycetemcomitans	AAAGATACAAATAAHTGTCA
GCA_008085365.1_ASM808536v1_genomic	VSEI01000008.1	297287_0_25__27113_29033_-1	27114	29033	-1	764_0_16507__17520_19479_-1	255603_0_14__60321_62247_-1	clade3	714	Proteobacteria	Gammaproteobacteria	Pasteurellales	Pasteurellaceae	-	Aggregatibacter	Aggregatibacter actinomycetemcomitans	AAAGATACAAATAAHTGTCA
GCA_000332955.2_AaS23Av2.0_genomic	AJMH02000015.1	47808_0_14__28754_30674_-1	28755	30674	-1	764_0_16507__17520_19479_-1	255603_0_14__60321_62247_-1	clade3	1167008	Proteobacteria	Gammaproteobacteria	Pasteurellales	Pasteurellaceae	-	Aggregatibacter	Aggregatibacter actinomycetemcomitans serotype b str. S23A	TKTGACADTTATTTGTATCT
GCA_003129975.1_ASM312997v1_genomic	NRCK01000010.1	159644_0_0__71769_73689_1	71770	73689	1	764_0_16507__17520_19479_-1	255603_0_14__60321_62247_-1	clade3	2025884	Proteobacteria	Gammaproteobacteria	Pasteurellales	Pasteurellaceae	-	Aggregatibacter	Aggregatibacter kilianii	TKTGACADTTATTTGTATCT
GCA_003130205.1_ASM313020v1_genomic	NRDF01000012.1	159655_0_2__23875_25795_1	23876	25795	1	764_0_16507__17520_19479_-1	255603_0_14__60321_62247_-1	clade3	714	Proteobacteria	Gammaproteobacteria	Pasteurellales	Pasteurellaceae	-	Aggregatibacter	Aggregatibacter actinomycetemcomitans
GCA_008084915.1_ASM808491v1_genomic	VSDV01000008.1	297265_0_30__27110_29030_-1	27111	29030	-1	764_0_16507__17520_19479_-1	255603_0_14__60321_62247_-1	clade3	714	Proteobacteria	Gammaproteobacteria	Pasteurellales	Pasteurellaceae	-	Aggregatibacter	Aggregatibacter actinomycetemcomitans	AAAGATACAAATAAHTGTCA
GCA_900476035.1_53694_C01_genomic	LS483443.1	196384_0_0__559441_561361_1	559442	561361	1	764_0_16507__17520_19479_-1	255603_0_14__60321_62247_-1	clade3	888057	Proteobacteria	Gammaproteobacteria	Pasteurellales	Pasteurellaceae	-	Aggregatibacter	Aggregatibacter segnis ATCC 33393	TTGACAWTTATTTGT
GCA_000158615.1_ASM15861v1_genomic	EQ973316.1	40898_0_11__291707_293627_-1	291708	293627	-1	764_0_16507__17520_19479_-1	255603_0_14__60321_62247_-1	clade3	546274	Proteobacteria	Betaproteobacteria	Neisseriales	Neisseriaceae	-	Eikenella	Eikenella corrodens ATCC 23834
GCA_001596425.1_SA3096v1.0_genomic	AZTQ01000010.1	100452_0_9__8221_10141_-1	8222	10141	-1	764_0_16507__17520_19479_-1	255603_0_14__60321_62247_-1	clade3	1440768	Proteobacteria	Gammaproteobacteria	Pasteurellales	Pasteurellaceae	-	Aggregatibacter	Aggregatibacter actinomycetemcomitans serotype e str. SA3096
GCA_008084225.1_ASM808422v1_genomic	VSEQ01000008.1	297231_0_23__75065_76985_1	75066	76985	1	764_0_16507__17520_19479_-1	255603_0_14__60321_62247_-1	clade3	714	Proteobacteria	Gammaproteobacteria	Pasteurellales	Pasteurellaceae	-	Aggregatibacter	Aggregatibacter actinomycetemcomitans	TKTGACADTTATTTGTATCT
GCA_003130255.1_ASM313025v1_genomic	NRCN01000001.1	159657_0_0__878410_880330_-1	878411	880330	-1	764_0_16507__17520_19479_-1	255603_0_14__60321_62247_-1	clade3	2025884	Proteobacteria	Gammaproteobacteria	Pasteurellales	Pasteurellaceae	-	Aggregatibacter	Aggregatibacter kilianii	TKTGACADTTATTTGTATCT
GCA_000226815.3_AaSCC1398v2.0_genomic	AEJP02000033.1	43208_0_32__75056_76976_1	75057	76976	1	764_0_16507__17520_19479_-1	255603_0_14__60321_62247_-1	clade3	907491	Proteobacteria	Gammaproteobacteria	Pasteurellales	Pasteurellaceae	-	Aggregatibacter	Aggregatibacter actinomycetemcomitans serotype b str. SCC1398	TKTGACADTTATTTGTATCT
UPUW01.1	UPUW01000608.1	16856_0_607__18605_20525_-1	18606	20525	-1	764_0_16507__17520_19479_-1	255603_0_14__60321_62247_-1	clade3									TKTGACADTTATTTGTATCT
GCA_008086385.1_ASM808638v1_genomic	CP043004.1	297337_0_0__889045_890965_1	889046	890965	1	764_0_16507__17520_19479_-1	255603_0_14__60321_62247_-1	clade3	714	Proteobacteria	Gammaproteobacteria	Pasteurellales	Pasteurellaceae	-	Aggregatibacter	Aggregatibacter actinomycetemcomitans
GCA_008086405.1_ASM808640v1_genomic	CP043005.1	297338_0_0__1045401_1047255_1	1045402	1047255	1	764_0_16507__17520_19479_-1	255603_0_14__60321_62247_-1	clade3	714	Proteobacteria	Gammaproteobacteria	Pasteurellales	Pasteurellaceae	-	Aggregatibacter	Aggregatibacter actinomycetemcomitans
GCA_008085305.1_ASM808530v1_genomic	VSDU01000011.1	297284_0_2__9647_11567_-1	9648	11567	-1	764_0_16507__17520_19479_-1	255603_0_14__60321_62247_-1	clade3	714	Proteobacteria	Gammaproteobacteria	Pasteurellales	Pasteurellaceae	-	Aggregatibacter	Aggregatibacter actinomycetemcomitans
GCA_008086365.1_ASM808636v1_genomic	CP043003.1	297336_0_0__875560_877414_1	875561	877414	1	764_0_16507__17520_19479_-1	255603_0_14__60321_62247_-1	clade3	714	Proteobacteria	Gammaproteobacteria	Pasteurellales	Pasteurellaceae	-	Aggregatibacter	Aggregatibacter actinomycetemcomitans
GCA_008085405.1_ASM808540v1_genomic	VSEF01000008.1	297289_0_25__27120_29040_-1	27121	29040	-1	764_0_16507__17520_19479_-1	255603_0_14__60321_62247_-1	clade3	714	Proteobacteria	Gammaproteobacteria	Pasteurellales	Pasteurellaceae	-	Aggregatibacter	Aggregatibacter actinomycetemcomitans	AAAGATACAAATAAHTGTCA
GCA_900454475.1_44787_A01_genomic	UGSS01000002.1	194796_0_0__2214377_2215874_-1	2214378	2215874	-1	764_0_16507__17520_19479_-1	255603_0_14__60321_62247_-1	clade3	757	Proteobacteria	Gammaproteobacteria	Pasteurellales	Pasteurellaceae	-	-	[Pasteurella] mairii
GCA_000226835.3_AaI23Cv2.0_genomic	AEJQ02000012.1	43209_0_11__75096_77016_1	75097	77016	1	764_0_16507__17520_19479_-1	255603_0_14__60321_62247_-1	clade3	907492	Proteobacteria	Gammaproteobacteria	Pasteurellales	Pasteurellaceae	-	Aggregatibacter	Aggregatibacter actinomycetemcomitans serotype b str. I23C	TKTGACADTTATTTGTATCT
GCA_008085085.1_ASM808508v1_genomic	VSDW01000007.1	297273_0_25__28647_29562_-1	28648	29562	-1	764_0_16507__17520_19479_-1	255603_0_14__60321_62247_-1	clade3	714	Proteobacteria	Gammaproteobacteria	Pasteurellales	Pasteurellaceae	-	Aggregatibacter	Aggregatibacter actinomycetemcomitans	TKTGACADTTATTTGTATCT
GCA_003493075.1_ASM349307v1_genomic	QQLA01000001.1	243748_0_0__207952_209872_-1	207953	209872	-1	764_0_16507__17520_19479_-1	255603_0_14__60321_62247_-1	clade3	727	Proteobacteria	Gammaproteobacteria	Pasteurellales	Pasteurellaceae	-	Haemophilus	Haemophilus influenzae	TKTGACADTTATTTGTATCT
GCA_002849775.1_ASM284977v1_genomic	CP023057.1	242654_0_0__2025821_2027741_1	2025822	2027741	1	764_0_16507__17520_19479_-1	255603_0_14__60321_62247_-1	clade3	2030797	Proteobacteria	Gammaproteobacteria	Pasteurellales	Pasteurellaceae	-	Glaesserella	Glaesserella sp. 15-184	TKTGACADTTATTTGTATCT
GCA_000241005.3_AaD17P-2v2.0_genomic	ADOB02000015.1	43779_0_14__75026_76946_1	75027	76946	1	764_0_16507__17520_19479_-1	255603_0_14__60321_62247_-1	clade3	754506	Proteobacteria	Gammaproteobacteria	Pasteurellales	Pasteurellaceae	-	Aggregatibacter	Aggregatibacter actinomycetemcomitans serotype c str. D17P-2
GCA_003130305.1_ASM313030v1_genomic	NRCP01000012.1	159659_0_2__15651_17571_-1	15652	17571	-1	764_0_16507__17520_19479_-1	255603_0_14__60321_62247_-1	clade3	2025884	Proteobacteria	Gammaproteobacteria	Pasteurellales	Pasteurellaceae	-	Aggregatibacter	Aggregatibacter kilianii	TKTGACADTTATTTGTATCT
GCA_000819525.2_ASM81952v2_genomic	CP006957.2	69993_0_0__2301819_2303751_1	2301820	2303751	1	764_0_16507__17520_19479_-1	255603_0_14__60321_62247_-1	clade3	1222034	Proteobacteria	Gammaproteobacteria	Pasteurellales	Pasteurellaceae	-	Mannheimia	Mannheimia haemolytica USDA-ARS-USMARC-184	TKTGACADTTATTTGTATCT
GCA_000226755.2_ASM22675v2_genomic	AEJM01000042.1	43205_0_12__23829_25749_1	23830	25749	1	764_0_16507__17520_19479_-1	255603_0_14__60321_62247_-1	clade3	907488	Proteobacteria	Gammaproteobacteria	Pasteurellales	Pasteurellaceae	-	Aggregatibacter	Aggregatibacter actinomycetemcomitans serotype e str. SC1083	TKTGACADTTATTTGTATCT
GCA_002795405.1_ASM279540v1_genomic	PHGZ01000021.1	147939_0_13__58845_60756_-1	58846	60756	-1	764_0_16507__17520_19479_-1	255603_0_14__60321_62247_-1	clade3	28159	Proteobacteria	Gammaproteobacteria	Pasteurellales	Pasteurellaceae	-	Caviibacterium	Caviibacterium pharyngocola	KTGACABYTATTTGTATCT
GCA_001999265.1_ASM199926v1_genomic	MLHM01000058.1	116891_0_106__8556_10488_-1	8557	10488	-1	764_0_16507__17520_19479_-1	255603_0_14__60321_62247_-1	clade3	1908263	Proteobacteria	Gammaproteobacteria	Pasteurellales	Pasteurellaceae	-	Rodentibacter	Rodentibacter trehalosifermentans
GCA_000521605.1_ASM52160v1_genomic	CP006942.1	56186_0_0__2378830_2380750_-1	2378831	2380750	-1	764_0_16507__17520_19479_-1	255603_0_14__60321_62247_-1	clade3	1432056	Proteobacteria	Gammaproteobacteria	Pasteurellales	Pasteurellaceae	-	Mannheimia	Mannheimia sp. USDA-ARS-USMARC-1261	TKTGACADTTATTTGTATCT
GCA_001594245.1_ASM159424v1_genomic	CP012958.1	100357_0_0__2094546_2096466_1	2094547	2096466	1	764_0_16507__17520_19479_-1	255603_0_14__60321_62247_-1	clade3	714	Proteobacteria	Gammaproteobacteria	Pasteurellales	Pasteurellaceae	-	Aggregatibacter	Aggregatibacter actinomycetemcomitans	TKTGACADTTATTTGTATCT
GCA_900445165.1_55433_A01_genomic	UFSG01000001.1	194053_0_2__723767_725687_-1	723768	725687	-1	764_0_16507__17520_19479_-1	255603_0_14__60321_62247_-1	clade3	714	Proteobacteria	Gammaproteobacteria	Pasteurellales	Pasteurellaceae	-	Aggregatibacter	Aggregatibacter actinomycetemcomitans	TWTCAGAAGNCGACYGCAC
GCA_008084995.1_ASM808499v1_genomic	VSEJ01000007.1	297268_0_28__74982_76902_1	74983	76902	1	764_0_16507__17520_19479_-1	255603_0_14__60321_62247_-1	clade3	714	Proteobacteria	Gammaproteobacteria	Pasteurellales	Pasteurellaceae	-	Aggregatibacter	Aggregatibacter actinomycetemcomitans	TKTGACADTTATTTGTATCT
UPCX01.1	UPCX01000020.1	16408_0_19__37959_39879_-1	37960	39879	-1	764_0_16507__17520_19479_-1	255603_0_14__60321_62247_-1	clade3									TKTGACADTTATTTGTATCT
GCA_003130645.1_ASM313064v1_genomic	NRCR01000010.1	159675_0_0__71224_73144_1	71225	73144	1	764_0_16507__17520_19479_-1	255603_0_14__60321_62247_-1	clade3	2025884	Proteobacteria	Gammaproteobacteria	Pasteurellales	Pasteurellaceae	-	Aggregatibacter	Aggregatibacter kilianii	TKTGACADTTATTTGTATCT
GCA_000604045.1_ASM60404v1_genomic	CP007502.1	60138_0_0__309706_311626_-1	309707	311626	-1	764_0_16507__17520_19479_-1	255603_0_14__60321_62247_-1	clade3	272556	Proteobacteria	Gammaproteobacteria	Pasteurellales	Pasteurellaceae	-	Aggregatibacter	Aggregatibacter actinomycetemcomitans HK1651	AAAGATACAAATAAHTGTCA
GCA_003130165.1_ASM313016v1_genomic	NRDD01000008.1	159652_0_21__75056_76976_1	75057	76976	1	764_0_16507__17520_19479_-1	255603_0_14__60321_62247_-1	clade3	714	Proteobacteria	Gammaproteobacteria	Pasteurellales	Pasteurellaceae	-	Aggregatibacter	Aggregatibacter actinomycetemcomitans
GCA_003130035.1_ASM313003v1_genomic	NRCM01000010.1	159646_0_0__15651_17571_-1	15652	17571	-1	764_0_16507__17520_19479_-1	255603_0_14__60321_62247_-1	clade3	2025884	Proteobacteria	Gammaproteobacteria	Pasteurellales	Pasteurellaceae	-	Aggregatibacter	Aggregatibacter kilianii	TKTGACADTTATTTGTATCT
GCA_008085175.1_ASM808517v1_genomic	VSDT01000023.1	297277_0_28__29465_31385_-1	29466	31385	-1	764_0_16507__17520_19479_-1	255603_0_14__60321_62247_-1	clade3	714	Proteobacteria	Gammaproteobacteria	Pasteurellales	Pasteurellaceae	-	Aggregatibacter	Aggregatibacter actinomycetemcomitans
GCA_000372365.1_ASM37236v1_genomic	AQUU01000011.1	49494_0_10__12219_14139_-1	12220	14139	-1	764_0_16507__17520_19479_-1	255603_0_14__60321_62247_-1	clade3	1120957	Proteobacteria	Gammaproteobacteria	Pasteurellales	Pasteurellaceae	-	Aggregatibacter	Aggregatibacter actinomycetemcomitans DSM 8324
GCA_000146265.4_ASM14626v4_genomic	CP001733.2	40468_0_0__121321_123241_-1	121322	123241	-1	764_0_16507__17520_19479_-1	255603_0_14__60321_62247_-1	clade3	668336	Proteobacteria	Gammaproteobacteria	Pasteurellales	Pasteurellaceae	-	Aggregatibacter	Aggregatibacter actinomycetemcomitans D11S-1
GCA_003130675.1_ASM313067v1_genomic	NRCS01000010.1	159677_0_0__71767_73687_1	71768	73687	1	764_0_16507__17520_19479_-1	255603_0_14__60321_62247_-1	clade3	2025884	Proteobacteria	Gammaproteobacteria	Pasteurellales	Pasteurellaceae	-	Aggregatibacter	Aggregatibacter kilianii	TKTGACADTTATTTGTATCT
GCA_008085265.1_ASM808526v1_genomic	VSEP01000006.1	297282_0_21__75106_77026_1	75107	77026	1	764_0_16507__17520_19479_-1	255603_0_14__60321_62247_-1	clade3	714	Proteobacteria	Gammaproteobacteria	Pasteurellales	Pasteurellaceae	-	Aggregatibacter	Aggregatibacter actinomycetemcomitans	AAAGATACAAATAAHTGTCA
GCA_001648255.1_ASM164825v1_genomic	LXSE01000033.1	102572_0_32__46864_48784_1	46865	48784	1	764_0_16507__17520_19479_-1	255603_0_14__60321_62247_-1	clade3	539	Proteobacteria	Betaproteobacteria	Neisseriales	Neisseriaceae	-	Eikenella	Eikenella corrodens
OBWJ01.1	OBWJ01000096.1	2357_0_95__27597_29517_-1	27598	29517	-1	764_0_16507__17520_19479_-1	255603_0_14__60321_62247_-1	clade3									TKTGACADTTATTTGTATCT
GCA_000241025.2_ASM24102v2_genomic	CP003099.1	43780_0_0__425947_427867_-1	425948	427867	-1	764_0_16507__17520_19479_-1	255603_0_14__60321_62247_-1	clade3	754507	Proteobacteria	Gammaproteobacteria	Pasteurellales	Pasteurellaceae	-	Aggregatibacter	Aggregatibacter actinomycetemcomitans ANH9381	TKTGACADTTATTTGTATCT
GCA_000604045.1_ASM60404v1_genomic	CP007502.1	60138_0_0__27403_29314_-1	27404	29314	-1	764_0_16507__17520_19479_-1	255603_0_14__60321_62247_-1	clade3	272556	Proteobacteria	Gammaproteobacteria	Pasteurellales	Pasteurellaceae	-	Aggregatibacter	Aggregatibacter actinomycetemcomitans HK1651
GCA_003269035.1_ASM326903v1_genomic	QLTK01000007.1	165512_0_6__125190_127404_1	125191	127404	1	165512_0_6__125190_127404_1	313358_0_21__229849_231970_-1	clade1	420952	Proteobacteria	Betaproteobacteria	Burkholderiales	Burkholderiaceae	-	Paraburkholderia	Paraburkholderia bryophila	RGRCMRGTWTBRWTTGCRA
GCA_003849705.1_ASM384970v1_genomic	RQIY01000001.1	205223_0_95__500071_502282_-1	500072	502282	-1	165512_0_6__125190_127404_1	313358_0_21__229849_231970_-1	clade1	765414	Proteobacteria	Betaproteobacteria	Burkholderiales	Burkholderiaceae	-	Paraburkholderia	Paraburkholderia bannensis
GCA_002071575.1_Ppe8_genomic	MSDZ01000017.1	119955_0_8__49885_52096_1	49886	52096	1	165512_0_6__125190_127404_1	313358_0_21__229849_231970_-1	clade1	92647	Proteobacteria	Betaproteobacteria	Burkholderiales	Burkholderiaceae	-	Paraburkholderia	Paraburkholderia tropica
GCA_003849695.1_ASM384969v1_genomic	RQIZ01000002.1	205222_0_1099__48850_51061_1	48851	51061	1	165512_0_6__125190_127404_1	313358_0_21__229849_231970_-1	clade1	92647	Proteobacteria	Betaproteobacteria	Burkholderiales	Burkholderiaceae	-	Paraburkholderia	Paraburkholderia tropica
GCA_007474615.1_ASM747461v1_genomic	JRQP01000009.1	294221_0_69__13119_15330_1	13120	15330	1	165512_0_6__125190_127404_1	313358_0_21__229849_231970_-1	clade1	92647	Proteobacteria	Betaproteobacteria	Burkholderiales	Burkholderiaceae	-	Paraburkholderia	Paraburkholderia tropica
GCA_900109265.1_IMG-taxon_2654587898_annotated_assembly_genomic	FNZM01000004.1	184326_0_20__49046_51257_1	49047	51257	1	165512_0_6__125190_127404_1	313358_0_21__229849_231970_-1	clade1	92647	Proteobacteria	Betaproteobacteria	Burkholderiales	Burkholderiaceae	-	Paraburkholderia	Paraburkholderia tropica
GCA_003269215.1_ASM326921v1_genomic	QLTR01000026.1	165520_0_25__33896_36008_-1	33897	36008	-1	165520_0_25__33896_36008_-1	252196_0_10__37629_39750_1	clade1	685	Proteobacteria	Gammaproteobacteria	Vibrionales	Vibrionaceae	-	Vibrio	Vibrio diazotrophicus
GCA_002892925.1_ASM289292v1_genomic	POSL01000004.1	151545_0_3__218923_221035_-1	218924	221035	-1	165520_0_25__33896_36008_-1	252196_0_10__37629_39750_1	clade1	685	Proteobacteria	Gammaproteobacteria	Vibrionales	Vibrionaceae	-	Vibrio	Vibrio diazotrophicus
GCA_900452855.1_51765_A01_genomic	UGPJ01000001.1	194691_0_5__1269346_1271455_-1	1269347	1271455	-1	165520_0_25__33896_36008_-1	252196_0_10__37629_39750_1	clade1	55601	Proteobacteria	Gammaproteobacteria	Vibrionales	Vibrionaceae	-	Vibrio	Vibrio anguillarum
GCA_001989995.1_ASM198999v1_genomic	CP010084.1	116455_0_0__267165_267768_1	267166	267768	1	165520_0_25__33896_36008_-1	252196_0_10__37629_39750_1	clade1	55601	Proteobacteria	Gammaproteobacteria	Vibrionales	Vibrionaceae	-	Vibrio	Vibrio anguillarum
GCA_002892965.1_ASM289296v1_genomic	POSM01000038.1	151547_0_37__28981_31093_1	28982	31093	1	165520_0_25__33896_36008_-1	252196_0_10__37629_39750_1	clade1	685	Proteobacteria	Gammaproteobacteria	Vibrionales	Vibrionaceae	-	Vibrio	Vibrio diazotrophicus
GCA_001680065.1_ASM168006v1_genomic	CP016349.1	103851_0_0__70147_72259_1	70148	72259	1	165520_0_25__33896_36008_-1	252196_0_10__37629_39750_1	clade1	691	Proteobacteria	Gammaproteobacteria	Vibrionales	Vibrionaceae	-	Vibrio	Vibrio natriegens
GCA_002212005.1_ASM221200v1_genomic	CP022099.1	126242_0_0__2900234_2902346_-1	2900235	2902346	-1	165520_0_25__33896_36008_-1	252196_0_10__37629_39750_1	clade1	55601	Proteobacteria	Gammaproteobacteria	Vibrionales	Vibrionaceae	-	Vibrio	Vibrio anguillarum	GGRCAAACTTTATTRTYTMW
GCA_001989895.1_ASM198989v1_genomic	CP011472.1	116452_0_0__267784_268693_1	267785	268693	1	165520_0_25__33896_36008_-1	252196_0_10__37629_39750_1	clade1	55601	Proteobacteria	Gammaproteobacteria	Vibrionales	Vibrionaceae	-	Vibrio	Vibrio anguillarum
OLPU01.1	OLPU01000296.1	7884_0_295__6088_8296_1	6089	8296	1	7884_0_295__6088_8296_1	347342_0_5__28168_30319_1	clade1
GCA_003285205.1_ASM328520v1_genomic	CP016181.1	165919_0_0__4473090_4475181_-1	4473091	4475181	-1	165919_0_0__4473090_4475181_-1	67797_0_144__32903_35003_-1	clade1	178399	Proteobacteria	Gammaproteobacteria	Oceanospirillales	Oceanospirillaceae	-	Marinomonas	Marinomonas primoryensis
GCA_001183545.1_ASM118354v1_genomic	KQ236688.1	82156_0_0__711990_713922_-1	711991	713922	-1	82156_0_0__711990_713922_-1	71587_0_72__74896_76786_-1	clade4	1622269	Proteobacteria	Gammaproteobacteria	Cellvibrionales	Cellvibrionaceae	-	Cellvibrio	Cellvibrio sp. pealriver	WATGACAYNGGWTGYGTCGY
GCA_003290025.1_ASM329002v1_genomic	QNHG01000008.1	166085_0_7__128166_129987_-1	128167	129987	-1	166085_0_7__128166_129987_-1	297859_0_8__24346_25990_1	clade3	2250708	Proteobacteria	Alphaproteobacteria	Rhodobacterales	Rhodobacteraceae	-	Pseudogemmobacter	Pseudogemmobacter bohemicus
GCA_902498755.1_RV420_assembly_genomic	LR701475.1	303866_0_7__232189_233836_-1	232190	233836	-1	166085_0_7__128166_129987_-1	297859_0_8__24346_25990_1	clade3	2038395	Proteobacteria	Alphaproteobacteria	Rhodobacterales	Rhodobacteraceae	-	Roseovarius	Roseovarius sp. EC-SD190
GCA_003047105.1_ASM304710v1_genomic	CP028473.1	157545_0_2__49568_51215_-1	49569	51215	-1	166085_0_7__128166_129987_-1	297859_0_8__24346_25990_1	clade3	875171	Proteobacteria	Alphaproteobacteria	Rhodobacterales	Rhodobacteraceae	-	Celeribacter	Celeribacter baekdonensis
GCA_000744325.1_ASM74432v1_genomic	JQLS01000001.1	66681_0_0__18167_19814_1	18168	19814	1	166085_0_7__128166_129987_-1	297859_0_8__24346_25990_1	clade3	1354722	Proteobacteria	Alphaproteobacteria	Rhodobacterales	Rhodobacteraceae	-	Roseovarius	Roseovarius sp. MCTG156(2b)
GCA_003047105.1_ASM304710v1_genomic	CP028477.1	157545_0_5__27061_28708_1	27062	28708	1	166085_0_7__128166_129987_-1	297859_0_8__24346_25990_1	clade3	875171	Proteobacteria	Alphaproteobacteria	Rhodobacterales	Rhodobacteraceae	-	Celeribacter	Celeribacter baekdonensis
GCA_009811755.1_ASM981175v1_genomic	BLIV01000008.1	318877_0_7__158890_160537_1	158891	160537	1	166085_0_7__128166_129987_-1	297859_0_8__24346_25990_1	clade3	2602289	Proteobacteria	Alphaproteobacteria	Rhodobacterales	Rhodobacteraceae	-	Roseobacter	Roseobacter cerasinus
GCA_000016405.1_ASM1640v1_genomic	CP000663.1	39747_0_2__279184_280831_-1	279185	280831	-1	166085_0_7__128166_129987_-1	297859_0_8__24346_25990_1	clade3	349102	Proteobacteria	Alphaproteobacteria	Rhodobacterales	Rhodobacteraceae	-	Luteovulum	Rhodobacter sphaeroides ATCC 17025
GCA_008369105.1_ASM836910v1_genomic	VINQ01000021.1	298206_0_113__19557_21204_1	19558	21204	1	166085_0_7__128166_129987_-1	297859_0_8__24346_25990_1	clade3	1852029	Proteobacteria	Alphaproteobacteria	Rhodobacterales	Rhodobacteraceae	-	Aquicoccus	Aquicoccus porphyridii
GCA_002695185.1_ASM269518v1_genomic	NZOF01000146.1	143724_0_199__15000_16647_-1	15001	16647	-1	166085_0_7__128166_129987_-1	297859_0_8__24346_25990_1	clade3
GCA_902498815.1_RV134_assembly_genomic	LR701543.1	303872_0_14__232088_233735_-1	232089	233735	-1	166085_0_7__128166_129987_-1	297859_0_8__24346_25990_1	clade3	2038394	Proteobacteria	Alphaproteobacteria	Rhodobacterales	Rhodobacteraceae	-	Roseovarius	Roseovarius sp. EC-HK134
GCA_002341365.1_ASM234136v1_genomic	DDNY01000015.1	132156_0_5__120926_122573_1	120927	122573	1	166085_0_7__128166_129987_-1	297859_0_8__24346_25990_1	clade3
GCA_003047105.1_ASM304710v1_genomic	CP028476.1	157545_0_4__10227_11874_-1	10228	11874	-1	166085_0_7__128166_129987_-1	297859_0_8__24346_25990_1	clade3	875171	Proteobacteria	Alphaproteobacteria	Rhodobacterales	Rhodobacteraceae	-	Celeribacter	Celeribacter baekdonensis
GCA_000740775.1_ASM74077v1_genomic	JFGS01000021.1	66521_0_20__11902_13549_1	11903	13549	1	166085_0_7__128166_129987_-1	297859_0_8__24346_25990_1	clade3	366616	Proteobacteria	Alphaproteobacteria	Rhodobacterales	Rhodobacteraceae	-	Haematobacter	Haematobacter missouriensis
GCA_009811755.1_ASM981175v1_genomic	BLIV01000008.1	318877_0_7__121536_123183_1	121537	123183	1	166085_0_7__128166_129987_-1	297859_0_8__24346_25990_1	clade3	2602289	Proteobacteria	Alphaproteobacteria	Rhodobacterales	Rhodobacteraceae	-	Roseobacter	Roseobacter cerasinus
GCA_003258925.1_ASM325892v1_genomic	QLIW01000016.1	165168_0_7__19775_21422_1	19776	21422	1	166085_0_7__128166_129987_-1	297859_0_8__24346_25990_1	clade3	2230886	Proteobacteria	Alphaproteobacteria	Rhodobacterales	Rhodobacteraceae	-	-	Rhodobacteraceae bacterium AsT-22
GCA_003047105.1_ASM304710v1_genomic	CP028472.1	157545_0_1__77323_78970_1	77324	78970	1	166085_0_7__128166_129987_-1	297859_0_8__24346_25990_1	clade3	875171	Proteobacteria	Alphaproteobacteria	Rhodobacterales	Rhodobacteraceae	-	Celeribacter	Celeribacter baekdonensis
GCA_900112745.1_IMG-taxon_2619618961_annotated_assembly_genomic	FOMU01000007.1	302295_0_6__79402_81046_-1	79403	81046	-1	166085_0_7__128166_129987_-1	297859_0_8__24346_25990_1	clade3	321267	Proteobacteria	Alphaproteobacteria	Rhodobacterales	Rhodobacteraceae	-	Shimia	Shimia marina
GCA_003335545.1_ASM333554v1_genomic	QBFF01000095.1	167981_0_94__177641_179324_-1	177642	179324	-1	166085_0_7__128166_129987_-1	297859_0_8__24346_25990_1	clade3	215842	Proteobacteria	Alphaproteobacteria	Rhodobacterales	Rhodobacteraceae	-	Sulfitobacter	Sulfitobacter sp. PIC-76
GCA_000768555.3_Rosmuc_1.1_genomic	KN293990.1	67709_0_15__55251_56895_1	55252	56895	1	166085_0_7__128166_129987_-1	297859_0_8__24346_25990_1	clade3	1288298	Proteobacteria	Alphaproteobacteria	Rhodobacterales	Rhodobacteraceae	-	Roseovarius	Roseovarius mucosus DSM 17069
GCA_002695185.1_ASM269518v1_genomic	NZOF01000202.1	143724_0_15__13800_15447_-1	13801	15447	-1	166085_0_7__128166_129987_-1	297859_0_8__24346_25990_1	clade3
GCA_900109455.1_IMG-taxon_2693429884_annotated_assembly_genomic	FOAG01000017.1	184344_0_33__37558_38113_-1	37559	38113	-1	166085_0_7__128166_129987_-1	297859_0_8__24346_25990_1	clade3	1287727	Proteobacteria	Alphaproteobacteria	Rhodobacterales	Rhodobacteraceae	-	Roseovarius	Roseovarius azorensis
GCA_003290025.1_ASM329002v1_genomic	QNHG01000003.1	166085_0_2__245189_247529_-1	245190	247529	-1	166085_0_2__245189_247529_-1	110000_0_26__22768_24952_1	clade4	2250708	Proteobacteria	Alphaproteobacteria	Rhodobacterales	Rhodobacteraceae	-	Pseudogemmobacter	Pseudogemmobacter bohemicus
GCA_003290055.1_ASM329005v1_genomic	QMKS01000029.1	166087_0_28__90352_92275_-1	90353	92275	-1	166087_0_28__90352_92275_-1	82428_0_17__46885_48802_-1	clade3	2219865	Proteobacteria	Betaproteobacteria	Burkholderiales	Burkholderiaceae	-	Ralstonia	Ralstonia sp. GX3-BWBA
GCA_005503495.1_ASM550349v1_genomic	SCNP01000006.1	283913_0_61__226270_228193_1	226271	228193	1	166087_0_28__90352_92275_-1	82428_0_17__46885_48802_-1	clade3	2502217	Proteobacteria	Betaproteobacteria	Burkholderiales	Burkholderiaceae	-	Ralstonia	Ralstonia sp. 3PA37C10	TAGCGAAGKARRYTRSAAAA
GCA_003515385.1_ASM351538v1_genomic	CP023016.1	173359_0_0__794434_796357_1	794435	796357	1	166087_0_28__90352_92275_-1	82428_0_17__46885_48802_-1	clade3	305	Proteobacteria	Betaproteobacteria	Burkholderiales	Burkholderiaceae	-	Ralstonia	Ralstonia solanacearum
GCA_000020205.1_ASM2020v1_genomic	CP001070.1	39917_0_2__28062_29961_-1	28063	29961	-1	166087_0_28__90352_92275_-1	82428_0_17__46885_48802_-1	clade3	402626	Proteobacteria	Betaproteobacteria	Burkholderiales	Burkholderiaceae	-	Ralstonia	Ralstonia pickettii 12J
GCA_003515385.1_ASM351538v1_genomic	CP023016.1	173359_0_0__816413_818186_1	816414	818186	1	166087_0_28__90352_92275_-1	82428_0_17__46885_48802_-1	clade3	305	Proteobacteria	Betaproteobacteria	Burkholderiales	Burkholderiaceae	-	Ralstonia	Ralstonia solanacearum	TAGCGAAGWAARYTRVAAWW
GCA_900099845.1_IMG-taxon_2596583598_annotated_assembly_genomic	FMTI01000005.1	183466_0_31__59309_60383_1	59310	60383	1	166087_0_28__90352_92275_-1	82428_0_17__46885_48802_-1	clade3	1502763	Proteobacteria	Betaproteobacteria	Burkholderiales	Burkholderiaceae	-	Ralstonia	Ralstonia sp. UNCCL144	ATAGCGAAGDANAYTGCAAA
GCA_000023425.1_ASM2342v1_genomic	CP001644.1	40065_0_0__2649927_2651001_-1	2649928	2651001	-1	166087_0_28__90352_92275_-1	82428_0_17__46885_48802_-1	clade3	428406	Proteobacteria	Betaproteobacteria	Burkholderiales	Burkholderiaceae	-	Ralstonia	Ralstonia pickettii 12D	ATAGCGAAGDANAYTGCAAA
GCA_002256165.1_ASM225616v1_genomic	NKIL01000003.1	128078_0_13__335265_336339_-1	335266	336339	-1	166087_0_28__90352_92275_-1	82428_0_17__46885_48802_-1	clade3	2015562	Proteobacteria	Betaproteobacteria	Burkholderiales	Burkholderiaceae	-	Ralstonia	Ralstonia sp. PBBBR1	TAGCGAAGKARRYTRSAAAA
GCA_003290055.1_ASM329005v1_genomic	QMKS01000004.1	166087_0_12__140756_143045_1	140757	143045	1	166087_0_12__140756_143045_1	205444_0_0__1603803_1606086_-1	clade1	2219865	Proteobacteria	Betaproteobacteria	Burkholderiales	Burkholderiaceae	-	Ralstonia	Ralstonia sp. GX3-BWBA
GCA_003290055.1_ASM329005v1_genomic	QMKS01000019.1	166087_0_18__221608_223936_-1	221609	223936	-1	166087_0_18__221608_223936_-1	98389_0_4__91468_93679_1	clade1	2219865	Proteobacteria	Betaproteobacteria	Burkholderiales	Burkholderiaceae	-	Ralstonia	Ralstonia sp. GX3-BWBA	CGTATCCRCATCTAATCRAA
GCA_003290055.1_ASM329005v1_genomic	QMKS01000019.1	166087_0_18__293680_295645_-1	293681	295645	-1	166087_0_18__293680_295645_-1	98389_0_4__91468_93679_1	clade1	2219865	Proteobacteria	Betaproteobacteria	Burkholderiales	Burkholderiaceae	-	Ralstonia	Ralstonia sp. GX3-BWBA	TTTYGATTAGATRYGGATRY
GCA_003290055.1_ASM329005v1_genomic	QMKS01000024.1	166087_0_23__573759_575757_-1	573760	575757	-1	166087_0_23__573759_575757_-1	103575_0_34__116599_118579_1	clade2	2219865	Proteobacteria	Betaproteobacteria	Burkholderiales	Burkholderiaceae	-	Ralstonia	Ralstonia sp. GX3-BWBA
GCA_900249975.1_CBM2634_genomic	LS483234.1	192452_0_68__1103613_1105611_1	1103614	1105611	1	166087_0_23__573759_575757_-1	103575_0_34__116599_118579_1	clade2	164546	Proteobacteria	Betaproteobacteria	Burkholderiales	Burkholderiaceae	-	Cupriavidus	Cupriavidus taiwanensis	CGYANTAAATYTGTCAMY
GCA_001269985.1_ASM126998v1_genomic	BBZB01000001.1	86302_0_0__1611870_1613724_1	1611871	1613724	1	86302_0_0__1611870_1613724_1	320190_0_31__165040_166936_1	clade4	1690037	Proteobacteria	Gammaproteobacteria	Alteromonadales	Pseudoalteromonadaceae	-	Pseudoalteromonas	Pseudoalteromonas sp. '520P1 No. 423'	TATGYCAACTTATACTTCMA
GCA_001274715.1_ASM127471v1_genomic	LGUG01000009.1	86469_0_25__287556_289695_-1	287557	289695	-1	86469_0_25__287556_289695_-1	183471_0_80__41158_43303_1	clade1	47500	Firmicutes	Bacilli	Bacillales	Paenibacillaceae	-	Aneurinibacillus	Aneurinibacillus migulanus	GTRACAATAAAGTTGTTTAA
GCA_001278755.1_ASM127875v1_genomic	CP012601.1	86642_0_0__3449883_3452037_1	3449884	3452037	1	86642_0_0__3449883_3452037_1	183471_0_80__41158_43303_1	clade1	1581038								ACAACTCAGTCGTGMTKYA
GCA_001280085.1_ASM128008v1_genomic	LGED01000212.1	86708_0_211__12726_13908_1	12727	13908	1	86708_0_211__12726_13908_1			1415542	Actinobacteria	Actinomycetia	Pseudonocardiales	Pseudonocardiaceae	-	Saccharothrix	Saccharothrix sp. NRRL B-16348
GCA_001280085.1_ASM128008v1_genomic	LGED01000212.1	86708_0_211__14205_14859_1	14206	14859	1	86708_0_211__14205_14859_1			1415542	Actinobacteria	Actinomycetia	Pseudonocardiales	Pseudonocardiaceae	-	Saccharothrix	Saccharothrix sp. NRRL B-16348
GCA_001280885.1_ASM128088v1_genomic	LGHN01000210.1	86746_0_209__12176_14435_-1	12177	14435	-1	86746_0_209__12176_14435_-1	297582_0_0__407250_409578_1	clade2	1415561	Actinobacteria	Actinomycetia	Streptomycetales	Streptomycetaceae	-	Streptomyces	Streptomyces sp. XY332	GGGACACGBTWGWTGTCACC
GCA_001299295.1_11861_6_17_genomic	CYSZ01000009.1	87612_0_8__33976_36004_1	33977	36004	1	87612_0_8__33976_36004_1	270769_0_5__149718_151731_-1	clade1	85698	Proteobacteria	Betaproteobacteria	Burkholderiales	Alcaligenaceae	-	Achromobacter	Achromobacter xylosoxidans	RAAGTTCGCCTTTTT
GCA_001306095.1_ASM130609v1_genomic	LGCK01000007.1	87908_0_7__15162_17172_-1	15163	17172	-1	87908_0_7__15162_17172_-1	136403_0_5__80758_82795_1	clade4	229920	Chloroflexi	Anaerolineae	Anaerolineales	Anaerolineaceae	-	Leptolinea	Leptolinea tardivitalis	ATTGCCADTAWCTTTGATTC
GCA_001050275.1_ASM105027v1_genomic	BBYA01000008.1	75548_0_7__699099_701109_1	699100	701109	1	87908_0_7__15162_17172_-1	136403_0_5__80758_82795_1	clade4	229920	Chloroflexi	Anaerolineae	Anaerolineales	Anaerolineaceae	-	Leptolinea	Leptolinea tardivitalis	GAATCAAAGWTAHTGGCAAT
GCA_001310275.1_ASM131027v1_genomic	LGYZ01000047.1	88057_0_46__49095_50205_1	49096	50205	1	88057_0_46__49095_50205_1			1141647	Actinobacteria	Actinomycetia	Corynebacteriales	Nocardiaceae	-	Nocardia	Nocardia arizonensis
GCA_001618405.1_ASM161840v1_genomic	BDCT01000042.1	101392_0_41__48095_49205_1	48096	49205	1	88057_0_46__49095_50205_1			1141647	Actinobacteria	Actinomycetia	Corynebacteriales	Nocardiaceae	-	Nocardia	Nocardia arizonensis
GCA_001320245.1_ASM132024v1_genomic	BCBA01000043.1	88505_0_42__18612_20475_-1	18613	20475	-1	88505_0_42__18612_20475_-1	53152_0_322__30671_32516_-1	clade3	1661039	Proteobacteria	Gammaproteobacteria	Pseudomonadales	Pseudomonadaceae	-	Pseudomonas	Pseudomonas sp. NBRC 111124
GCA_002113575.1_ASM211357v1_genomic	NEIO01000002.1	121893_0_11__267196_269059_-1	267197	269059	-1	88505_0_42__18612_20475_-1	53152_0_322__30671_32516_-1	clade3	1981711	Proteobacteria	Gammaproteobacteria	Pseudomonadales	Pseudomonadaceae	-	Pseudomonas	Pseudomonas sp. B8(2017)
GCA_003293815.1_ASM329381v1_genomic	QNTV01000015.1	166270_0_14__12070_13909_-1	12071	13909	-1	166270_0_14__12070_13909_-1	53152_0_322__30671_32516_-1	clade3	1176257	Proteobacteria	Gammaproteobacteria	Pseudomonadales	Pseudomonadaceae	-	Pseudomonas	Pseudomonas zhaodongensis
GCA_001375675.1_Massilibacterium_senegalense_genomic	LN831785.1	91118_0_8__508326_510483_-1	508327	510483	-1	91118_0_8__508326_510483_-1	188699_0_5__199236_201378_-1	clade1	1632858	Firmicutes	Bacilli	Bacillales	Bacillaceae	-	Massilibacterium	Massilibacterium senegalense	YRWYSMRACTTTWTTWTAAA
GCA_000733505.1_ASM73350v1_genomic	JPDJ01000001.1	66234_0_0__11764_12493_1	11765	12493	1	91118_0_8__508326_510483_-1	188699_0_5__199236_201378_-1	clade1	1421	Firmicutes	Bacilli	Bacillales	Bacillaceae	-	Lysinibacillus	Lysinibacillus sphaericus
plasmids_2018_11_04	CP031730.1	200133_0_265__262308_262602_-1	262309	262602	-1	91118_0_8__508326_510483_-1	188699_0_5__199236_201378_-1	clade1	216778	Proteobacteria	Gammaproteobacteria	Xanthomonadales	Xanthomonadaceae	-	Stenotrophomonas	Stenotrophomonas rhizophila
GCA_003428805.1_ASM342880v1_genomic	CP031730.1	171188_0_1__262308_262602_-1	262309	262602	-1	91118_0_8__508326_510483_-1	188699_0_5__199236_201378_-1	clade1	216778	Proteobacteria	Gammaproteobacteria	Xanthomonadales	Xanthomonadaceae	-	Stenotrophomonas	Stenotrophomonas rhizophila	TTTWKAAWAAAGWTTGATYA
GCA_002834755.1_ASM283475v1_genomic	PIWY01000002.1	148982_0_21__162677_163259_-1	162678	163259	-1	91118_0_8__508326_510483_-1	188699_0_5__199236_201378_-1	clade1	69966	Firmicutes	Bacilli	Bacillales	Staphylococcaceae	-	Macrococcus	Macrococcus caseolyticus
GCA_002835365.1_ASM283536v1_genomic	PIXD01000009.1	149012_0_90__55768_56350_-1	55769	56350	-1	91118_0_8__508326_510483_-1	188699_0_5__199236_201378_-1	clade1	69966	Firmicutes	Bacilli	Bacillales	Staphylococcaceae	-	Macrococcus	Macrococcus caseolyticus	YRWYSMRACTTTWTTWTAAA
GCA_900453015.1_52488_C09_genomic	UGPR01000001.1	194703_0_1__1850698_1851280_-1	1850699	1851280	-1	91118_0_8__508326_510483_-1	188699_0_5__199236_201378_-1	clade1	69966	Firmicutes	Bacilli	Bacillales	Staphylococcaceae	-	Macrococcus	Macrococcus caseolyticus
GCA_001426785.1_Root142_genomic	LMFK01000023.1	93527_0_22__92899_95155_1	92900	95155	1	93527_0_22__92899_95155_1	115628_0_0__4347393_4349679_1	clade4	1736461	Proteobacteria	Alphaproteobacteria	Rhizobiales	Rhizobiaceae	-	Ensifer	Ensifer sp. Root142	KCGCCWSATACSTYTGGACT
GCA_900471285.1_AFS067871_genomic	UCDU01000014.1	195950_0_10__65284_66499_1	65285	66499	1	93527_0_22__92899_95155_1	115628_0_0__4347393_4349679_1	clade4	1909294	Proteobacteria	Alphaproteobacteria	Rhizobiales	-	-	-	Rhizobiales bacterium	RCCWSATACSTCYGGACTC
GCA_900471065.1_AFS064783_genomic	UCDI01000010.1	195928_0_20__65284_66499_1	65285	66499	1	93527_0_22__92899_95155_1	115628_0_0__4347393_4349679_1	clade4	1909294	Proteobacteria	Alphaproteobacteria	Rhizobiales	-	-	-	Rhizobiales bacterium
GCA_900467705.1_AFS025186_genomic	UBQT01000017.1	195592_0_15__65284_66499_1	65285	66499	1	93527_0_22__92899_95155_1	115628_0_0__4347393_4349679_1	clade4	1909294	Proteobacteria	Alphaproteobacteria	Rhizobiales	-	-	-	Rhizobiales bacterium	RCCWSATACSTCYGGACTC
GCA_900471285.1_AFS067871_genomic	UCDU01000014.1	195950_0_10__66468_67539_1	66469	67539	1	93527_0_22__92899_95155_1	115628_0_0__4347393_4349679_1	clade4	1909294	Proteobacteria	Alphaproteobacteria	Rhizobiales	-	-	-	Rhizobiales bacterium
GCA_900467705.1_AFS025186_genomic	UBQT01000017.1	195592_0_15__66468_67539_1	66469	67539	1	93527_0_22__92899_95155_1	115628_0_0__4347393_4349679_1	clade4	1909294	Proteobacteria	Alphaproteobacteria	Rhizobiales	-	-	-	Rhizobiales bacterium
GCA_900471065.1_AFS064783_genomic	UCDI01000010.1	195928_0_20__66468_67539_1	66469	67539	1	93527_0_22__92899_95155_1	115628_0_0__4347393_4349679_1	clade4	1909294	Proteobacteria	Alphaproteobacteria	Rhizobiales	-	-	-	Rhizobiales bacterium	RCCWSATACSTCYGGACTC
GCA_900473445.1_AFS098212_genomic	UCLU01000020.1	196166_0_12__170643_172896_1	170644	172896	1	93527_0_22__92899_95155_1	115628_0_0__4347393_4349679_1	clade4	1909294	Proteobacteria	Alphaproteobacteria	Rhizobiales	-	-	-	Rhizobiales bacterium	GAGTCCAAASGTATGHGGCG
GCA_012276175.1_ASM1227617v1_genomic	WIEX01000009.1	331712_0_92__82022_84275_-1	82023	84275	-1	93527_0_22__92899_95155_1	115628_0_0__4347393_4349679_1	clade4									CGCCTCATACGTYTGGACTC
GCA_001428645.1_Root217_genomic	LMIH01000010.1	93620_0_9__176300_178565_1	176301	178565	1	93620_0_9__176300_178565_1	157713_0_17__92103_94311_-1	clade1	1736492	Proteobacteria	Betaproteobacteria	Burkholderiales	Comamonadaceae	-	Acidovorax	Acidovorax sp. Root217
GCA_001428645.1_Root217_genomic	LMIH01000013.1	93620_0_12__63104_65381_-1	63105	65381	-1	93620_0_12__63104_65381_-1	205444_0_0__1603803_1606086_-1	clade1	1736492	Proteobacteria	Betaproteobacteria	Burkholderiales	Comamonadaceae	-	Acidovorax	Acidovorax sp. Root217
GCA_001431195.1_ASM143119v1_genomic	LGPD01000027.1	93700_0_26__158388_160527_1	158389	160527	1	93700_0_26__158388_160527_1	183471_0_80__41158_43303_1	clade1	480284	Firmicutes	Bacilli	Bacillales	Bacillaceae	-	Virgibacillus	Virgibacillus soli	ACAATAAAGTTGTATACT
GCA_001444405.1_ASM144440v1_genomic	CP013187.1	94263_0_0__514269_516495_1	514270	516495	1	94263_0_0__514269_516495_1	1600_0_12082__12778_15004_-1	clade1	161398	Proteobacteria	Gammaproteobacteria	Alteromonadales	Pseudoalteromonadaceae	-	Pseudoalteromonas	Pseudoalteromonas phenolica
GCA_004103265.1_ASM410326v1_genomic	RCWG01000211.1	249793_0_210__33878_35471_-1	33879	35471	-1	94263_0_0__514269_516495_1	1600_0_12082__12778_15004_-1	clade1	1315281	Proteobacteria	Gammaproteobacteria	Alteromonadales	Pseudoalteromonadaceae	-	Pseudoalteromonas	Pseudoalteromonas phenolica O-BC30
GCA_001445655.1_ASM144565v1_genomic	LNBE01000001.1	94322_0_0__385560_386109_-1	385561	386109	-1	94322_0_0__385560_386109_-1			1488406	Actinobacteria	Actinomycetia	Streptomycetales	Streptomycetaceae	-	Streptomyces	Streptomyces roseifaciens
GCA_001455895.1_ASM145589v1_genomic	LNTE01000012.1	94783_0_23__59838_60408_-1	59839	60408	-1	94783_0_23__59838_60408_-1			318456	Proteobacteria	Gammaproteobacteria	Vibrionales	Vibrionaceae	-	Photobacterium	Photobacterium kishitanii
GCA_001469215.1_ASM146921v1_genomic	LOFH01000006.1	95253_0_5__105261_107259_-1	105262	107259	-1	95253_0_5__105261_107259_-1	143006_0_12__272909_274925_1	clade4	1348393	Proteobacteria	Gammaproteobacteria	Alteromonadales	Pseudoalteromonadaceae	-	Pseudoalteromonas	Pseudoalteromonas sp. H105
GCA_001482365.1_ASM148236v1_genomic	CP013254.1	95827_0_0__3370331_3372326_1	3370332	3372326	1	95827_0_0__3370331_3372326_1	191977_0_30__226979_229082_1	clade2	446860	Actinobacteria	Actinomycetia	Micrococcales	Micrococcaceae	-	Kocuria	Kocuria flava
GCA_001509835.1_ASM150983v1_genomic	JXTJ01000004.1	96778_0_33__514987_517123_-1	514988	517123	-1	96778_0_33__514987_517123_-1	330787_0_9__785089_787252_-1	clade4	406341	Proteobacteria	Alphaproteobacteria	Rhizobiales	Bradyrhizobiaceae	-	Bosea	Bosea sp. WAO
GCA_001514195.1_ASM151419v1_genomic	KQ948748.1	96961_0_14__54080_55862_-1	54081	55862	-1	96961_0_14__54080_55862_-1			67304	Actinobacteria	Actinomycetia	Streptomycetales	Streptomycetaceae	-	Streptomyces	Streptomyces griseorubiginosus
GCA_001529885.1_ASM152988v1_genomic	LPEM01000058.1	97677_0_57__50075_50468_1	50076	50468	1	97677_0_57__50075_50468_1			292	Proteobacteria	Betaproteobacteria	Burkholderiales	Burkholderiaceae	-	Burkholderia	Burkholderia cepacia
GCA_001536285.1_IMG-taxon_2634166352_annotated_assembly_genomic	FAOZ01000031.1	97982_0_30__62954_64829_1	62955	64829	1	97982_0_30__62954_64829_1	88215_0_59__24419_26039_1	clade2	795642	Actinobacteria	Actinomycetia	Frankiales	Frankiaceae	-	Frankia	Frankia irregularis	GTCAKCGAAKSTGRTCC
OQHX01.1	OQHX01000631.1	9824_0_630__8970_11130_-1	8971	11130	-1	9824_0_630__8970_11130_-1	347342_0_5__28168_30319_1	clade1
OLXK01.1	OLXK01000218.1	8082_0_217__52877_55037_-1	52878	55037	-1	9824_0_630__8970_11130_-1	347342_0_5__28168_30319_1	clade1
OIYV01.1	OIYV01000479.1	6156_0_478__7072_9232_-1	7073	9232	-1	9824_0_630__8970_11130_-1	347342_0_5__28168_30319_1	clade1
OGLM01.1	OGLM01000999.1	4493_0_998__21991_24151_1	21992	24151	1	9824_0_630__8970_11130_-1	347342_0_5__28168_30319_1	clade1									STAAACGTAAYKCTTAGTTT
GCA_000156655.1_ASM15665v1_genomic	DS996842.1	40800_0_37__177753_179913_-1	177754	179913	-1	9824_0_630__8970_11130_-1	347342_0_5__28168_30319_1	clade1	518637
OQHR01.1	OQHR01000323.1	9818_0_322__23568_25728_-1	23569	25728	-1	9824_0_630__8970_11130_-1	347342_0_5__28168_30319_1	clade1
ORCF01.1	ORCF01000299.1	10347_0_298__69538_71698_-1	69539	71698	-1	9824_0_630__8970_11130_-1	347342_0_5__28168_30319_1	clade1
ORBS01.1	ORBS01000245.1	10334_0_244__8853_11013_1	8854	11013	1	9824_0_630__8970_11130_-1	347342_0_5__28168_30319_1	clade1
OLPV01.1	OLPV01000503.1	7885_0_502__15146_17306_-1	15147	17306	-1	9824_0_630__8970_11130_-1	347342_0_5__28168_30319_1	clade1
OQFY01.1	OQFY01000136.1	9775_0_135__23203_25363_-1	23204	25363	-1	9824_0_630__8970_11130_-1	347342_0_5__28168_30319_1	clade1
OGES01.1	OGES01000085.1	4317_0_84__66121_68281_1	66122	68281	1	9824_0_630__8970_11130_-1	347342_0_5__28168_30319_1	clade1
OWQS01.1	OWQS01000257.1	12203_0_256__11171_13331_1	11172	13331	1	9824_0_630__8970_11130_-1	347342_0_5__28168_30319_1	clade1
OHEM01.1	OHEM01000307.1	4965_0_306__13268_15428_1	13269	15428	1	9824_0_630__8970_11130_-1	347342_0_5__28168_30319_1	clade1									GAAACTAASAACTTCTTTTA
OHJI01.1	OHJI01000010.1	5091_0_9__72420_74574_-1	72421	74574	-1	9824_0_630__8970_11130_-1	347342_0_5__28168_30319_1	clade1
ORPB01.1	ORPB01000464.1	10678_0_463__34233_35667_-1	34234	35667	-1	9824_0_630__8970_11130_-1	347342_0_5__28168_30319_1	clade1
GCA_008680545.1_ASM868054v1_genomic	NALA01000021.1	299661_0_13__150110_151403_-1	150111	151403	-1	9824_0_630__8970_11130_-1	347342_0_5__28168_30319_1	clade1
GCA_008680545.1_ASM868054v1_genomic	NALA01000021.1	299661_0_13__151345_152269_-1	151346	152269	-1	9824_0_630__8970_11130_-1	347342_0_5__28168_30319_1	clade1
GCA_001542725.1_ASM154272v1_genomic	LCYC01000031.1	98291_0_30__545383_547222_1	545384	547222	1	98291_0_30__545383_547222_1	317237_0_159__36992_38927_-1	clade4	294	Proteobacteria	Gammaproteobacteria	Pseudomonadales	Pseudomonadaceae	-	Pseudomonas	Pseudomonas fluorescens
GCA_001548375.1_ASM154837v1_genomic	AP017295.1	98561_0_0__5111537_5113394_-1	5111538	5113394	-1	98561_0_0__5111537_5113394_-1	211416_0_7__124683_126549_1	clade3	1751286	Cyanobacteria	-	Nostocales	Nostocaceae	-	Nostoc	Nostoc sp. NIES-3756	TGCGACATWTAATTTGCRAA
GCA_003990705.1_ASM399070v1_genomic	AP018318.1	249566_0_0__951112_952969_-1	951113	952969	-1	98561_0_0__5111537_5113394_-1	211416_0_7__124683_126549_1	clade3	196308	Cyanobacteria	-	Nostocales	Nostocaceae	-	Nostoc	Nostoc sp. HK-01	RCGACATYWAWTTKSSRAA
GCA_001298445.1_ASM129844v1_genomic	CP012036.1	87574_0_0__5101364_5103062_1	5101365	5103062	1	98561_0_0__5111537_5113394_-1	211416_0_7__124683_126549_1	clade3	224013	Cyanobacteria	-	Nostocales	Nostocaceae	-	Nostoc	Nostoc piscinale CENA21	GCGACATWWAWTTKSMRAAA
GCA_001548375.1_ASM154837v1_genomic	AP017295.1	98561_0_0__4325887_4327744_-1	4325888	4327744	-1	98561_0_0__5111537_5113394_-1	211416_0_7__124683_126549_1	clade3	1751286	Cyanobacteria	-	Nostocales	Nostocaceae	-	Nostoc	Nostoc sp. NIES-3756
GCA_001571225.1_ASM157122v1_genomic	BCTJ01000019.1	99401_0_18__33720_35748_1	33721	35748	1	99401_0_18__33720_35748_1	117949_0_15__46969_49000_1	clade4	1349791	Proteobacteria	Betaproteobacteria	Burkholderiales	Comamonadaceae	-	Hydrogenophaga	Hydrogenophaga palleronii NBRC 102513
GCA_001575205.1_ASM157520v1_genomic	LSRE01000001.1	99589_0_0__59436_61518_1	59437	61518	1	99589_0_0__59436_61518_1	88215_0_59__24419_26039_1	clade2	239498	Actinobacteria	Actinomycetia	Corynebacteriales	Tsukamurellaceae	-	Tsukamurella	Tsukamurella pseudospumae	TTCTCATYYGATCTGAYRCA
GCA_900103175.1_IMG-taxon_2634166370_annotated_assembly_genomic	FNLF01000002.1	183781_0_0__2526496_2528527_-1	2526497	2528527	-1	99589_0_0__59436_61518_1	88215_0_59__24419_26039_1	clade2	47312	Actinobacteria	Actinomycetia	Corynebacteriales	Tsukamurellaceae	-	Tsukamurella	Tsukamurella pulmonis	TMCGWCAGSTCRSCTGAGAM
GCA_900460155.1_52700_E01_genomic	UHII01000001.1	195256_0_1__2232263_2234294_1	2232264	2234294	1	99589_0_0__59436_61518_1	88215_0_59__24419_26039_1	clade2	47312	Actinobacteria	Actinomycetia	Corynebacteriales	Tsukamurellaceae	-	Tsukamurella	Tsukamurella pulmonis	TMCGWCAGSTCRSCTGAGAM
GCA_001575205.1_ASM157520v1_genomic	LSRE01000021.1	99589_0_20__11294_13448_-1	11295	13448	-1	99589_0_20__11294_13448_-1	191977_0_30__226979_229082_1	clade2	239498	Actinobacteria	Actinomycetia	Corynebacteriales	Tsukamurellaceae	-	Tsukamurella	Tsukamurella pseudospumae
GCA_900460155.1_52700_E01_genomic	UHII01000001.1	195256_0_1__4482829_4484938_-1	4482830	4484938	-1	99589_0_20__11294_13448_-1	191977_0_30__226979_229082_1	clade2	47312	Actinobacteria	Actinomycetia	Corynebacteriales	Tsukamurellaceae	-	Tsukamurella	Tsukamurella pulmonis
GCA_001623895.1_ASM162389v1_genomic	LSFR01000004.1	101646_0_3__287580_289689_-1	287581	289689	-1	99589_0_20__11294_13448_-1	191977_0_30__226979_229082_1	clade2	57704	Actinobacteria	Actinomycetia	Corynebacteriales	Tsukamurellaceae	-	Tsukamurella	Tsukamurella tyrosinosolvens
GCA_001575215.1_ASM157521v1_genomic	LSRI01000027.1	99590_0_26__190992_193101_-1	190993	193101	-1	99589_0_20__11294_13448_-1	191977_0_30__226979_229082_1	clade2	47312	Actinobacteria	Actinomycetia	Corynebacteriales	Tsukamurellaceae	-	Tsukamurella	Tsukamurella pulmonis
GCA_007858475.1_ASM785847v1_genomic	VIGX01000009.1	295791_0_344__106504_108613_1	106505	108613	1	99589_0_20__11294_13448_-1	191977_0_30__226979_229082_1	clade2	2592068	Actinobacteria	Actinomycetia	Corynebacteriales	Tsukamurellaceae	-	Tsukamurella	Tsukamurella conjunctivitidis
GCA_001575195.1_ASM157519v1_genomic	LSRF01000007.1	99588_0_6__119868_121977_1	119869	121977	1	99589_0_20__11294_13448_-1	191977_0_30__226979_229082_1	clade2	239498	Actinobacteria	Actinomycetia	Corynebacteriales	Tsukamurellaceae	-	Tsukamurella	Tsukamurella pseudospumae
GCA_900631615.1_NCTC10741_2_genomic	LR131273.1	272521_0_0__1619124_1621233_1	1619125	1621233	1	99589_0_20__11294_13448_-1	191977_0_30__226979_229082_1	clade2	2061	Actinobacteria	Actinomycetia	Corynebacteriales	Tsukamurellaceae	-	Tsukamurella	Tsukamurella paurometabola
GCA_900103175.1_IMG-taxon_2634166370_annotated_assembly_genomic	FNLF01000002.1	183781_0_0__275888_277997_1	275889	277997	1	99589_0_20__11294_13448_-1	191977_0_30__226979_229082_1	clade2	47312	Actinobacteria	Actinomycetia	Corynebacteriales	Tsukamurellaceae	-	Tsukamurella	Tsukamurella pulmonis
GCA_001575225.1_ASM157522v1_genomic	LSRG01000015.1	99591_0_14__181336_183445_1	181337	183445	1	99589_0_20__11294_13448_-1	191977_0_30__226979_229082_1	clade2	57704	Actinobacteria	Actinomycetia	Corynebacteriales	Tsukamurellaceae	-	Tsukamurella	Tsukamurella tyrosinosolvens
GCA_003339725.1_ASM333972v1_genomic	QPKD01000082.1	168175_0_297__22004_24113_1	22005	24113	1	99589_0_20__11294_13448_-1	191977_0_30__226979_229082_1	clade2	57704	Actinobacteria	Actinomycetia	Corynebacteriales	Tsukamurellaceae	-	Tsukamurella	Tsukamurella tyrosinosolvens
GCA_900637875.1_52700_F01_genomic	LR134456.1	213786_0_13__223798_225223_1	223799	225223	1	99589_0_20__11294_13448_-1	191977_0_30__226979_229082_1	clade2	57704	Actinobacteria	Actinomycetia	Corynebacteriales	Tsukamurellaceae	-	Tsukamurella	Tsukamurella tyrosinosolvens
GCA_900104775.1_IMG-taxon_2639762617_annotated_assembly_genomic	FNSA01000001.1	183934_0_3__177700_179125_-1	177701	179125	-1	99589_0_20__11294_13448_-1	191977_0_30__226979_229082_1	clade2	57704	Actinobacteria	Actinomycetia	Corynebacteriales	Tsukamurellaceae	-	Tsukamurella	Tsukamurella tyrosinosolvens
GCA_000312385.1_ASM31238v1_genomic	HE997626.1	46960_0_0__1366769_1368878_1	1366770	1368878	1	99589_0_20__11294_13448_-1	191977_0_30__226979_229082_1	clade2	1151061	Actinobacteria	Actinomycetia	Corynebacteriales	Tsukamurellaceae	-	Tsukamurella	Tsukamurella sp. 1534
GCA_900104775.1_IMG-taxon_2639762617_annotated_assembly_genomic	FNSA01000001.1	183934_0_3__173906_174605_-1	173907	174605	-1	99589_0_20__11294_13448_-1	191977_0_30__226979_229082_1	clade2	57704	Actinobacteria	Actinomycetia	Corynebacteriales	Tsukamurellaceae	-	Tsukamurella	Tsukamurella tyrosinosolvens
GCA_900637875.1_52700_F01_genomic	LR134456.1	213786_0_13__228318_229017_1	228319	229017	1	99589_0_20__11294_13448_-1	191977_0_30__226979_229082_1	clade2	57704	Actinobacteria	Actinomycetia	Corynebacteriales	Tsukamurellaceae	-	Tsukamurella	Tsukamurella tyrosinosolvens
GCA_001584145.1_ASM158414v1_genomic	CP013232.1	99971_0_0__487709_489944_1	487710	489944	1	99971_0_0__487709_489944_1	157713_0_17__92103_94311_-1	clade1	158899	Proteobacteria	Betaproteobacteria	Burkholderiales	Oxalobacteraceae	-	Collimonas	Collimonas fungivorans	CRAAYAAAGTCGAAAACW
GCA_001583925.1_ASM158392v1_genomic	LOMN01000035.1	99960_0_34__29133_31290_-1	29134	31290	-1	99960_0_34__29133_31290_-1	188699_0_5__199236_201378_-1	clade1	1396	Firmicutes	Bacilli	Bacillales	Bacillaceae	-	Bacillus	Bacillus cereus	TTTRWAAWAAAGTTTGATYA
GCA_004801765.1_ASM480176v1_genomic	SSSO01000014.1	261351_0_5__10747_12904_1	10748	12904	1	99960_0_34__29133_31290_-1	188699_0_5__199236_201378_-1	clade1	2568878	Firmicutes	Bacilli	Bacillales	Bacillaceae	-	Bacillus	Bacillus sp. HUB-I-004	TTTWWAAWAAAGWTTGATYA
GCA_001584185.1_ASM158418v1_genomic	CP013234.1	99973_0_0__5547897_5549904_1	5547898	5549904	1	99973_0_0__5547897_5549904_1	99973_0_0__5547897_5549904_1	clade4	279113	Proteobacteria	Betaproteobacteria	Burkholderiales	Oxalobacteraceae	-	Collimonas	Collimonas pratensis
GCA_001584185.1_ASM158418v1_genomic	CP013234.1	99973_0_0__5365191_5367096_1	5365192	5367096	1	99973_0_0__5365191_5367096_1	82428_0_17__46885_48802_-1	clade3	279113	Proteobacteria	Betaproteobacteria	Burkholderiales	Oxalobacteraceae	-	Collimonas	Collimonas pratensis	ARWAGWTRRYGAGACAAWTT
GCA_001593085.1_ASM159308v1_genomic	LTYJ01000001.1	100326_0_0__211640_213635_-1	211641	213635	-1	100326_0_0__211640_213635_-1	44640_0_0__1992990_1994841_-1	clade2	1406								GGACAAGAACWTGTWCCSAT
GCA_001652915.1_ASM165291v1_genomic	BBQI01000076.1	102767_0_75__45447_47457_1	45448	47457	1	102767_0_75__45447_47457_1	149248_0_52__46273_47914_1	clade2	1538095	Proteobacteria	Betaproteobacteria	Burkholderiales	Burkholderiaceae	-	Cupriavidus	Cupriavidus sp. D384	MTYTCAACTGAATYTGTA
GCA_001746835.1_ASM174683v1_genomic	CP016094.1	106102_0_0__1322623_1324879_-1	1322624	1324879	-1	106102_0_0__1322623_1324879_-1	106102_0_0__1322623_1324879_-1	clade1	1838286	Verrucomicrobia	Opitutae	Opitutales	Opitutaceae	-	Lacunisphaera	Lacunisphaera limnophila	RGTGACGTTTTSAWTDW
GCA_001756925.1_ASM175692v1_genomic	MCNU01000129.1	106481_0_128__10271_12590_-1	10272	12590	-1	106481_0_128__10271_12590_-1			1906	Actinobacteria	Actinomycetia	Streptomycetales	Streptomycetaceae	-	Streptomyces	Streptomyces fradiae	TCCAACTTCACTGGCARDM
GCA_003122345.1_ASM312234v1_genomic	QFBD01000017.1	159547_0_61__14012_16331_-1	14013	16331	-1	106481_0_128__10271_12590_-1			1038928	Actinobacteria	Actinomycetia	Streptomycetales	Streptomycetaceae	-	Streptomyces	Streptomyces xinghaiensis	TCCAACTTCACTGGCARDM
GCA_002966105.1_ASM296610v1_genomic	PUET01000008.1	154438_0_7__219425_221744_-1	219426	221744	-1	106481_0_128__10271_12590_-1			1038928	Actinobacteria	Actinomycetia	Streptomycetales	Streptomycetaceae	-	Streptomyces	Streptomyces xinghaiensis	TCCAACTTCACTGGCARDM
GCA_001190165.1_ASM119016v1_genomic	LGSP01000050.1	82436_0_49__39169_41488_1	39170	41488	1	106481_0_128__10271_12590_-1			1906	Actinobacteria	Actinomycetia	Streptomycetales	Streptomycetaceae	-	Streptomyces	Streptomyces fradiae	TCCAACTTCACTGGCARDM
GCA_000700005.1_ASM70000v1_genomic	JNAD01000040.1	64697_0_39__10313_12632_-1	10314	12632	-1	106481_0_128__10271_12590_-1			1906	Actinobacteria	Actinomycetia	Streptomycetales	Streptomycetaceae	-	Streptomyces	Streptomyces fradiae	TCCAACTTCACTGGCARDM
ORVK01.1	ORVK01000457.1	10843_0_456__21122_22940_-1	21123	22940	-1	10843_0_456__21122_22940_-1	7858_0_899__6199_8767_1	clade1
GCA_001830245.1_ASM183024v1_genomic	MIDV01000046.1	110068_0_45__37723_39604_1	37724	39604	1	110068_0_45__37723_39604_1	14203_0_42__15800_17693_1	clade2	1802656	Proteobacteria	Gammaproteobacteria	Xanthomonadales	-	-	-	Xanthomonadales bacterium RIFOXYA1_FULL_69_10
GCA_001831175.1_ASM183117v1_genomic	MIDW01000008.1	110114_0_7__28873_29794_1	28874	29794	1	110068_0_45__37723_39604_1	14203_0_42__15800_17693_1	clade2	1802657	Proteobacteria	Gammaproteobacteria	Xanthomonadales	-	-	-	Xanthomonadales bacterium RIFOXYD1_FULL_69_11
GCA_001905825.1_ASM190582v1_genomic	LIVV01000013.1	113464_0_4__123777_124512_-1	123778	124512	-1	113464_0_4__123777_124512_-1			1703938	Actinobacteria	Actinomycetia	Streptomycetales	Streptomycetaceae	-	Streptomyces	Streptomyces sp. CB02009
GCA_001942225.1_ASM194222v1_genomic	MKJZ01000011.1	114818_0_10__365323_366574_-1	365324	366574	-1	114818_0_10__365323_366574_-1	191977_0_30__226979_229082_1	clade2	1517939	Actinobacteria	Actinomycetia	Micrococcales	Ornithinimicrobiaceae	-	Serinicoccus	Serinicoccus sp. CUA-874	TTCTCRHBDTCGTGTCAG
GCA_001942405.1_ASM194240v1_genomic	MKKA01000059.1	114827_0_58__170912_171464_-1	170913	171464	-1	114818_0_10__365323_366574_-1	191977_0_30__226979_229082_1	clade2	1904966	Actinobacteria	Actinomycetia	Micrococcales	Ornithinimicrobiaceae	-	Ornithinimicrobium	Ornithinimicrobium sp. CNJ-824
GCA_001969365.1_ASM196936v1_genomic	CP019312.1	115552_0_0__30875_33035_1	30876	33035	1	115552_0_0__30875_33035_1	110000_0_26__22768_24952_1	clade4	299262	Proteobacteria	Alphaproteobacteria	Rhodobacterales	Rhodobacteraceae	-	Tateyamaria	Tateyamaria omphalii	TGCGCAYGCTTCTKSKTTYY
GCA_002001165.1_ASM200116v1_genomic	MUNQ01000008.1	116983_0_21__160811_162686_-1	160812	162686	-1	116983_0_21__160811_162686_-1	14203_0_42__15800_17693_1	clade2	1945855	Proteobacteria	Gammaproteobacteria	Xanthomonadales	Rhodanobacteraceae	-	Rhodanobacter	Rhodanobacter sp. C05	CCAACAAACYGCCSC
GCA_002078625.1_ASM207862v1_genomic	LXFH01000005.1	120268_0_4__273760_275839_1	273761	275839	1	120268_0_4__273760_275839_1	191977_0_30__226979_229082_1	clade2	43767	Actinobacteria	Actinomycetia	Corynebacteriales	Nocardiaceae	-	Rhodococcus	Rhodococcus hoagii
GCA_002095255.1_ASM209525v1_genomic	LWIB01000006.1	121015_0_5__123026_125105_-1	123027	125105	-1	120268_0_4__273760_275839_1	191977_0_30__226979_229082_1	clade2	43767	Actinobacteria	Actinomycetia	Corynebacteriales	Nocardiaceae	-	Rhodococcus	Rhodococcus hoagii
GCA_002095035.1_ASM209503v1_genomic	LWHU01000005.1	121004_0_4__123026_125105_-1	123027	125105	-1	120268_0_4__273760_275839_1	191977_0_30__226979_229082_1	clade2	43767	Actinobacteria	Actinomycetia	Corynebacteriales	Nocardiaceae	-	Rhodococcus	Rhodococcus hoagii
GCA_002095175.1_ASM209517v1_genomic	LWHS01000006.1	121011_0_5__272799_274656_1	272800	274656	1	120268_0_4__273760_275839_1	191977_0_30__226979_229082_1	clade2	43767	Actinobacteria	Actinomycetia	Corynebacteriales	Nocardiaceae	-	Rhodococcus	Rhodococcus hoagii
GCA_002094445.1_ASM209444v1_genomic	LWTY01000005.1	120975_0_4__284728_286585_1	284729	286585	1	120268_0_4__273760_275839_1	191977_0_30__226979_229082_1	clade2	43767	Actinobacteria	Actinomycetia	Corynebacteriales	Nocardiaceae	-	Rhodococcus	Rhodococcus hoagii
GCA_000196695.1_ASM19669v1_genomic	FN563149.1	42476_0_0__4931937_4932897_-1	4931938	4932897	-1	120268_0_4__273760_275839_1	191977_0_30__226979_229082_1	clade2	685727
GCA_003013675.1_ASM301367v1_genomic	CP027793.1	156279_0_0__5134028_5134988_-1	5134029	5134988	-1	120268_0_4__273760_275839_1	191977_0_30__226979_229082_1	clade2	43767	Actinobacteria	Actinomycetia	Corynebacteriales	Nocardiaceae	-	Rhodococcus	Rhodococcus hoagii
GCA_000196695.1_ASM19669v1_genomic	FN563149.1	42476_0_0__4933192_4934014_-1	4933193	4934014	-1	120268_0_4__273760_275839_1	191977_0_30__226979_229082_1	clade2	685727
GCA_003013675.1_ASM301367v1_genomic	CP027793.1	156279_0_0__5135283_5136105_-1	5135284	5136105	-1	120268_0_4__273760_275839_1	191977_0_30__226979_229082_1	clade2	43767	Actinobacteria	Actinomycetia	Corynebacteriales	Nocardiaceae	-	Rhodococcus	Rhodococcus hoagii
GCA_002179925.1_ASM217992v1_genomic	NGUT01000047.1	124846_0_46__140584_142609_-1	140585	142609	-1	124846_0_46__140584_142609_-1	117949_0_15__46969_49000_1	clade4	134536	Proteobacteria	Betaproteobacteria	Burkholderiales	Burkholderiaceae	-	Paraburkholderia	Paraburkholderia caledonica
GCA_000472545.1_ASM47254v1_genomic	AWZV01000006.1	54020_0_34__38627_40589_-1	38628	40589	-1	124846_0_46__140584_142609_-1	117949_0_15__46969_49000_1	clade4	944436	Proteobacteria	Betaproteobacteria	Burkholderiales	Burkholderiaceae	-	Burkholderia	Burkholderia sp. WSM2232	CGGACGCATAWCSYGAGAAA
GCA_902459815.1_LMG_18089_genomic	CABPSX010000001.1	303733_0_0__338094_340113_1	338095	340113	1	124846_0_46__140584_142609_-1	117949_0_15__46969_49000_1	clade4	93218	Proteobacteria	Betaproteobacteria	Burkholderiales	Burkholderiaceae	-	Pandoraea	Pandoraea apista	GACGCATAASCYGAGAAAHW
GCA_001636275.1_ASM163627v1_genomic	CP015371.1	102065_0_0__2558934_2560851_1	2558935	2560851	1	124846_0_46__140584_142609_-1	117949_0_15__46969_49000_1	clade4	93220	Proteobacteria	Betaproteobacteria	Burkholderiales	Burkholderiaceae	-	Pandoraea	Pandoraea pnomenusa	GACGCATAASCYGAGAAAHW
GCA_000681415.1_De_novo_genomic	AYXJ01000034.1	63909_0_33__181035_182952_-1	181036	182952	-1	124846_0_46__140584_142609_-1	117949_0_15__46969_49000_1	clade4	1427365	Proteobacteria	Betaproteobacteria	Burkholderiales	Burkholderiaceae	-	Pandoraea	Pandoraea sp. E26	GACGCATAASCYGAGAAAHW
GCA_002238015.1_ASM223801v1_genomic	NBTA01000009.1	127290_0_22__540742_542761_1	540743	542761	1	124846_0_46__140584_142609_-1	117949_0_15__46969_49000_1	clade4	93218	Proteobacteria	Betaproteobacteria	Burkholderiales	Burkholderiaceae	-	Pandoraea	Pandoraea apista	GACGCATAASCYGAGAAAHW
GCA_002179925.1_ASM217992v1_genomic	NGUT01000022.1	124846_0_21__288864_290832_-1	288865	290832	-1	124846_0_21__288864_290832_-1	56232_0_2__2423052_2425026_-1	clade4	134536	Proteobacteria	Betaproteobacteria	Burkholderiales	Burkholderiaceae	-	Paraburkholderia	Paraburkholderia caledonica	KRTTCAYTYAASTTTGAACT
GCA_002179925.1_ASM217992v1_genomic	NGUT01000002.1	124846_0_1__99382_101479_1	99383	101479	1	124846_0_1__99382_101479_1	153346_0_3__59400_62106_-1	clade2	134536	Proteobacteria	Betaproteobacteria	Burkholderiales	Burkholderiaceae	-	Paraburkholderia	Paraburkholderia caledonica
GCA_002340825.1_ASM234082v1_genomic	DDMY01000028.1	132129_0_25__37737_39855_-1	37738	39855	-1	132129_0_25__37737_39855_-1	132129_0_25__37737_39855_-1	clade4									TCTCAMAGTWWRTGGGTW
GCA_002332825.1_ASM233282v1_genomic	DDBR01000012.1	131737_0_14__436492_438610_1	436493	438610	1	132129_0_25__37737_39855_-1	132129_0_25__37737_39855_-1	clade4									TCTCAMAGTWWRTGGGTW
GCA_002335265.1_ASM233526v1_genomic	DDCI01000018.1	131859_0_3__37520_39638_-1	37521	39638	-1	132129_0_25__37737_39855_-1	132129_0_25__37737_39855_-1	clade4									TCTCAMAGTWWRTGGGTW
GCA_003535275.1_ASM353527v1_genomic	DODX01000116.1	174254_0_58__35591_37709_-1	35592	37709	-1	132129_0_25__37737_39855_-1	132129_0_25__37737_39855_-1	clade4
GCA_000709065.1_assembly_v1_of_C._metallidurans_NE12_genomic	JFZF01000046.1	65126_0_45__455701_457819_-1	455702	457819	-1	132129_0_25__37737_39855_-1	132129_0_25__37737_39855_-1	clade4	119219	Proteobacteria	Betaproteobacteria	Burkholderiales	Burkholderiaceae	-	Cupriavidus	Cupriavidus metallidurans	WACCCAYWWACTKTGAGA
GCA_002341065.1_ASM234106v1_genomic	DDNG01000027.1	132141_0_20__37520_39638_-1	37521	39638	-1	132129_0_25__37737_39855_-1	132129_0_25__37737_39855_-1	clade4									TCTCAMAGTWWRTGGGTW
GCA_002368275.1_ASM236827v1_genomic	AP018235.1	133467_0_2__114837_117024_-1	114838	117024	-1	133467_0_2__114837_117024_-1	188699_0_5__199236_201378_-1	clade1	1973485	Cyanobacteria	-	Nostocales	Rivulariaceae	-	Microchaete	Fremyella diplosiphon NIES-3275
GCA_000300115.1_Fremyella_diplosiphon-2.0.1_genomic	JH930370.1	46399_0_13__210030_212217_1	210031	212217	1	133467_0_2__114837_117024_-1	188699_0_5__199236_201378_-1	clade1	1188	Cyanobacteria	-	Nostocales	Tolypothrichaceae	-	Tolypothrix	Tolypothrix sp. PCC 7601
GCA_002368035.1_ASM236803v1_genomic	AP018224.1	133455_0_2__166764_168477_-1	166765	168477	-1	133467_0_2__114837_117024_-1	188699_0_5__199236_201378_-1	clade1	1091006	Cyanobacteria	-	Nostocales	Nostocaceae	-	Nostoc	Nostoc linckia NIES-25	ARAATAAAGTCYTRAAATWT
GCA_000315585.1_ASM31558v1_genomic	JH992892.1	47090_0_6__218062_219391_1	218063	219391	1	133467_0_2__114837_117024_-1	188699_0_5__199236_201378_-1	clade1	1174528	Cyanobacteria	-	Nostocales	Hapalosiphonaceae	-	Fischerella	Fischerella sp. PCC 9339	AAACTTYARGACTTTATTTT
GCA_000934435.1_ASM93443v1_genomic	JXIJ01000143.1	70910_0_163__142802_143963_1	142803	143963	1	133467_0_2__114837_117024_-1	188699_0_5__199236_201378_-1	clade1	1594576
GCA_001990805.1_ASM199080v1_genomic	MNPM01000057.1	116488_0_56__142802_143963_1	142803	143963	1	133467_0_2__114837_117024_-1	188699_0_5__199236_201378_-1	clade1	1594576
GCA_002429505.1_ASM242950v1_genomic	DJAD01000089.1	136429_0_23__16019_18542_1	16020	18542	1	136429_0_23__16019_18542_1	47836_0_396__16572_18402_-1	clade3
GCA_900012595.1_AHY_PRJEB12189_v1_genomic	LT009737.1	176260_0_2__37157_38759_-1	37158	38759	-1	136429_0_23__16019_18542_1	47836_0_396__16572_18402_-1	clade3	1183435	Proteobacteria	Alphaproteobacteria	Rhizobiales	Rhizobiaceae	-	Agrobacterium	Agrobacterium genomosp. 5 str. CFBP 6626
GCA_009649785.1_ASM964978v1_genomic	WJOK01000025.1	313997_0_17__23129_24767_1	23130	24767	1	136429_0_23__16019_18542_1	47836_0_396__16572_18402_-1	clade3									TCCRCCGAAYYAGGSYGAGM
GCA_000648215.1_SOAPdenovo_for_version_3_of_the_Agrobacterium_tumefaciens_S33_genome_genomic	KK240952.1	62267_0_15__38434_40018_1	38435	40018	1	136429_0_23__16019_18542_1	47836_0_396__16572_18402_-1	clade3	358	Proteobacteria	Alphaproteobacteria	Rhizobiales	Rhizobiaceae	-	Agrobacterium	Agrobacterium tumefaciens
GCA_900466285.1_AFS007197_genomic	UBMC01000020.1	195450_0_44__54524_56162_1	54525	56162	1	136429_0_23__16019_18542_1	47836_0_396__16572_18402_-1	clade3	1909294	Proteobacteria	Alphaproteobacteria	Rhizobiales	-	-	-	Rhizobiales bacterium
GCA_001551895.1_ASM155189v1_genomic	CP014259.1	98611_0_0__318586_320170_-1	318587	320170	-1	136429_0_23__16019_18542_1	47836_0_396__16572_18402_-1	clade3	358	Proteobacteria	Alphaproteobacteria	Rhizobiales	Rhizobiaceae	-	Agrobacterium	Agrobacterium tumefaciens
GCA_004303445.1_ASM430344v1_genomic	SIQT01000005.1	253177_0_3__7161_8799_-1	7162	8799	-1	136429_0_23__16019_18542_1	47836_0_396__16572_18402_-1	clade3	384	Proteobacteria	Alphaproteobacteria	Rhizobiales	Rhizobiaceae	-	Rhizobium	Rhizobium leguminosarum
GCA_001427345.1_Root149_genomic	LMGD01000002.1	93555_0_1__5763_7278_1	5764	7278	1	136429_0_23__16019_18542_1	47836_0_396__16572_18402_-1	clade3	1736473	Proteobacteria	Alphaproteobacteria	Rhizobiales	Rhizobiaceae	-	Rhizobium	Rhizobium sp. Root149
GCA_900467445.1_AFS022521_genomic	UBQB01000023.1	195566_0_51__52413_54051_-1	52414	54051	-1	136429_0_23__16019_18542_1	47836_0_396__16572_18402_-1	clade3	1909294	Proteobacteria	Alphaproteobacteria	Rhizobiales	-	-	-	Rhizobiales bacterium
GCA_900468355.1_AFS032815_genomic	UBTC01000006.1	195657_0_9__191640_192780_-1	191641	192780	-1	136429_0_23__16019_18542_1	47836_0_396__16572_18402_-1	clade3	1909294	Proteobacteria	Alphaproteobacteria	Rhizobiales	-	-	-	Rhizobiales bacterium
GCA_900472025.1_AFS079788_genomic	UCGM01000032.1	196024_0_13__52832_54470_-1	52833	54470	-1	136429_0_23__16019_18542_1	47836_0_396__16572_18402_-1	clade3	1909294	Proteobacteria	Alphaproteobacteria	Rhizobiales	-	-	-	Rhizobiales bacterium	TCCRCCGAAYYAGGSYGAGM
GCA_900470705.1_AFS060730_genomic	UCCB01000001.1	195892_0_3__25476_26616_1	25477	26616	1	136429_0_23__16019_18542_1	47836_0_396__16572_18402_-1	clade3	1909294	Proteobacteria	Alphaproteobacteria	Rhizobiales	-	-	-	Rhizobiales bacterium
GCA_011604525.1_ASM1160452v1_genomic	CP050096.1	329889_0_2__87820_89458_1	87821	89458	1	136429_0_23__16019_18542_1	47836_0_396__16572_18402_-1	clade3	386	Proteobacteria	Alphaproteobacteria	Rhizobiales	Rhizobiaceae	-	Rhizobium	Rhizobium leguminosarum bv. trifolii	TCCRCCGAAYYAGGSYGAGM
GCA_004310285.1_ASM431028v1_genomic	SISF01000026.1	253503_0_32__126588_127728_1	126589	127728	1	136429_0_23__16019_18542_1	47836_0_396__16572_18402_-1	clade3	2528239	Proteobacteria	Alphaproteobacteria	Rhizobiales	Rhizobiaceae	-	Agrobacterium	Agrobacterium cavarae
GCA_900471525.1_AFS073149_genomic	UCEZ01000026.1	195974_0_26__121619_123257_-1	121620	123257	-1	136429_0_23__16019_18542_1	47836_0_396__16572_18402_-1	clade3	1909294	Proteobacteria	Alphaproteobacteria	Rhizobiales	-	-	-	Rhizobiales bacterium	TCCRCCGAAYYAGGSYGAGM
GCA_900471405.1_AFS069047_genomic	UCEK01000009.1	195962_0_6__18602_19742_1	18603	19742	1	136429_0_23__16019_18542_1	47836_0_396__16572_18402_-1	clade3	1909294	Proteobacteria	Alphaproteobacteria	Rhizobiales	-	-	-	Rhizobiales bacterium
GCA_900471515.1_AFS069108_genomic	UCFC01000032.1	195973_0_71__23029_23677_1	23030	23677	1	136429_0_23__16019_18542_1	47836_0_396__16572_18402_-1	clade3	1909294	Proteobacteria	Alphaproteobacteria	Rhizobiales	-	-	-	Rhizobiales bacterium
GCA_900465765.1_AFS001402_genomic	UBJU01000015.1	195401_0_35__35526_37164_1	35527	37164	1	136429_0_23__16019_18542_1	47836_0_396__16572_18402_-1	clade3	1909294	Proteobacteria	Alphaproteobacteria	Rhizobiales	-	-	-	Rhizobiales bacterium	TCCRCCGAAYYAGGSYGAGM
GCA_004345965.1_ASM434596v1_genomic	SLYM01000035.1	254848_0_34__29530_30613_-1	29531	30613	-1	136429_0_23__16019_18542_1	47836_0_396__16572_18402_-1	clade3	2135727	Proteobacteria	Alphaproteobacteria	Rhizobiales	Rhizobiaceae	-	Rhizobium	Rhizobium sp. GV031	TCCRCCGAAYYAGGSYGAGM
GCA_900471975.1_AFS079423_genomic	UCGG01000021.1	196019_0_28__34982_36620_-1	34983	36620	-1	136429_0_23__16019_18542_1	47836_0_396__16572_18402_-1	clade3	1909294	Proteobacteria	Alphaproteobacteria	Rhizobiales	-	-	-	Rhizobiales bacterium
GCA_900474285.1_AFS099939_genomic	UCOE01000009.1	196231_0_30__55032_56670_-1	55033	56670	-1	136429_0_23__16019_18542_1	47836_0_396__16572_18402_-1	clade3	1909294	Proteobacteria	Alphaproteobacteria	Rhizobiales	-	-	-	Rhizobiales bacterium	TCCRCCGAAYYAGGSYGAGM
GCA_003666425.1_ASM366642v1_genomic	CP032924.1	200712_0_3__11274_12912_1	11275	12912	1	136429_0_23__16019_18542_1	47836_0_396__16572_18402_-1	clade3	358	Proteobacteria	Alphaproteobacteria	Rhizobiales	Rhizobiaceae	-	Agrobacterium	Agrobacterium tumefaciens
GCA_900470785.1_AFS060391_genomic	UCBX01000032.1	195900_0_39__50382_52020_1	50383	52020	1	136429_0_23__16019_18542_1	47836_0_396__16572_18402_-1	clade3	1909294	Proteobacteria	Alphaproteobacteria	Rhizobiales	-	-	-	Rhizobiales bacterium
GCA_900468675.1_AFS038717_genomic	UBVH01000012.1	195689_0_31__17452_19090_-1	17453	19090	-1	136429_0_23__16019_18542_1	47836_0_396__16572_18402_-1	clade3	1909294	Proteobacteria	Alphaproteobacteria	Rhizobiales	-	-	-	Rhizobiales bacterium
GCA_900489905.1_AFS010183_genomic	UEHP01000013.1	197657_0_6__36136_37774_-1	36137	37774	-1	136429_0_23__16019_18542_1	47836_0_396__16572_18402_-1	clade3	1909294	Proteobacteria	Alphaproteobacteria	Rhizobiales	-	-	-	Rhizobiales bacterium
GCA_900468085.1_AFS027460_genomic	UBSI01000018.1	195630_0_35__50123_51761_1	50124	51761	1	136429_0_23__16019_18542_1	47836_0_396__16572_18402_-1	clade3	1909294	Proteobacteria	Alphaproteobacteria	Rhizobiales	-	-	-	Rhizobiales bacterium
GCA_003610155.1_ASM361015v1_genomic	RAIN01000021.1	246556_0_20__14278_15916_-1	14279	15916	-1	136429_0_23__16019_18542_1	47836_0_396__16572_18402_-1	clade3	1907375	Proteobacteria	Alphaproteobacteria	Rhizobiales	Rhizobiaceae	-	Rhizobium	Rhizobium sp. WW_1	TCCRCCGAAYYAGGSYGAGM
GCA_900473495.1_AFS096966_genomic	UCLY01000025.1	196171_0_63__17343_18981_1	17344	18981	1	136429_0_23__16019_18542_1	47836_0_396__16572_18402_-1	clade3	1909294	Proteobacteria	Alphaproteobacteria	Rhizobiales	-	-	-	Rhizobiales bacterium
GCA_900467635.1_AFS024794_genomic	UBQV01000015.1	195585_0_132__92305_93943_-1	92306	93943	-1	136429_0_23__16019_18542_1	47836_0_396__16572_18402_-1	clade3	1909294	Proteobacteria	Alphaproteobacteria	Rhizobiales	-	-	-	Rhizobiales bacterium
GCA_900467085.1_AFS019965_genomic	UBOO01000038.1	195530_0_66__44992_46630_-1	44993	46630	-1	136429_0_23__16019_18542_1	47836_0_396__16572_18402_-1	clade3	1909294	Proteobacteria	Alphaproteobacteria	Rhizobiales	-	-	-	Rhizobiales bacterium
GCA_001860215.1_ASM186021v1_genomic	MBFE01000009.1	111511_0_8__56712_58350_-1	56713	58350	-1	136429_0_23__16019_18542_1	47836_0_396__16572_18402_-1	clade3	373	Proteobacteria	Alphaproteobacteria	Rhizobiales	Rhizobiaceae	-	Agrobacterium	Agrobacterium vitis	KCTCASCCTRRWTCGGTGGA
GCA_900467925.1_AFS029673_genomic	UBRW01000027.1	195614_0_8__35526_37164_1	35527	37164	1	136429_0_23__16019_18542_1	47836_0_396__16572_18402_-1	clade3	1909294	Proteobacteria	Alphaproteobacteria	Rhizobiales	-	-	-	Rhizobiales bacterium	TCCRCCGAAYYAGGSYGAGM
GCA_900474075.1_AFS099130_genomic	UCNT01000025.1	196224_0_11__55032_56670_-1	55033	56670	-1	136429_0_23__16019_18542_1	47836_0_396__16572_18402_-1	clade3	1909294	Proteobacteria	Alphaproteobacteria	Rhizobiales	-	-	-	Rhizobiales bacterium	TCCRCCGAAYYAGGSYGAGM
GCA_900094565.1_IMG-taxon_2615840626_annotated_assembly_genomic	FMAF01000047.1	183084_0_25__8227_9865_1	8228	9865	1	136429_0_23__16019_18542_1	47836_0_396__16572_18402_-1	clade3	293958	Proteobacteria	Alphaproteobacteria	Rhizobiales	Rhizobiaceae	-	Rhizobium	Rhizobium lusitanum
GCA_002008165.1_ASM200816v1_genomic	MRDM01000015.1	117213_0_24__54435_56073_1	54436	56073	1	136429_0_23__16019_18542_1	47836_0_396__16572_18402_-1	clade3	1076926	Proteobacteria	Alphaproteobacteria	Rhizobiales	Rhizobiaceae	-	Rhizobium	Rhizobium laguerreae
GCA_900466875.1_AFS016371_genomic	UBNQ01000026.1	195509_0_46__72614_74252_1	72615	74252	1	136429_0_23__16019_18542_1	47836_0_396__16572_18402_-1	clade3	1909294	Proteobacteria	Alphaproteobacteria	Rhizobiales	-	-	-	Rhizobiales bacterium
GCA_002243365.1_ASM224336v1_genomic	CP022670.1	127523_0_5__75140_76778_-1	75141	76778	-1	136429_0_23__16019_18542_1	47836_0_396__16572_18402_-1	clade3	387	Proteobacteria	Alphaproteobacteria	Rhizobiales	Rhizobiaceae	-	Rhizobium	Rhizobium leguminosarum bv. viciae
GCA_003240565.1_ASM324056v1_genomic	PCDQ01000053.1	164303_0_43__18738_20376_-1	18739	20376	-1	136429_0_23__16019_18542_1	47836_0_396__16572_18402_-1	clade3	2041385	Proteobacteria	Alphaproteobacteria	Rhizobiales	Rhizobiaceae	-	Rhizobium	Rhizobium tumorigenes
GCA_001692325.1_ASM169232v1_genomic	LXKN01000016.1	104352_0_15__29149_30787_-1	29150	30787	-1	136429_0_23__16019_18542_1	47836_0_396__16572_18402_-1	clade3	1841653	Proteobacteria	Alphaproteobacteria	Rhizobiales	Rhizobiaceae	-	Rhizobium	Rhizobium sp. AC27/96	TCCRCCGAAYYAGGSYGAGM
GCA_900473315.1_AFS093777_genomic	UCLO01000037.1	196153_0_36__43556_45194_1	43557	45194	1	136429_0_23__16019_18542_1	47836_0_396__16572_18402_-1	clade3	1909294	Proteobacteria	Alphaproteobacteria	Rhizobiales	-	-	-	Rhizobiales bacterium
GCA_900473945.1_AFS098176_genomic	UCNO01000023.1	196215_0_5__23054_24692_1	23055	24692	1	136429_0_23__16019_18542_1	47836_0_396__16572_18402_-1	clade3	1909294	Proteobacteria	Alphaproteobacteria	Rhizobiales	-	-	-	Rhizobiales bacterium
GCA_900467135.1_AFS019659_genomic	UBOP01000005.1	195535_0_44__33723_35361_1	33724	35361	1	136429_0_23__16019_18542_1	47836_0_396__16572_18402_-1	clade3	1909294	Proteobacteria	Alphaproteobacteria	Rhizobiales	-	-	-	Rhizobiales bacterium
GCA_900468565.1_AFS036961_genomic	UBUI01000029.1	195678_0_33__35526_37164_1	35527	37164	1	136429_0_23__16019_18542_1	47836_0_396__16572_18402_-1	clade3	1909294	Proteobacteria	Alphaproteobacteria	Rhizobiales	-	-	-	Rhizobiales bacterium	TCCRCCGAAYYAGGSYGAGM
GCA_900468625.1_AFS036838_genomic	UBUL01000003.1	195684_0_42__17343_18981_1	17344	18981	1	136429_0_23__16019_18542_1	47836_0_396__16572_18402_-1	clade3	1909294	Proteobacteria	Alphaproteobacteria	Rhizobiales	-	-	-	Rhizobiales bacterium
GCA_002243365.1_ASM224336v1_genomic	CP022669.1	127523_0_4__309508_311146_-1	309509	311146	-1	136429_0_23__16019_18542_1	47836_0_396__16572_18402_-1	clade3	387	Proteobacteria	Alphaproteobacteria	Rhizobiales	Rhizobiaceae	-	Rhizobium	Rhizobium leguminosarum bv. viciae	TCCRCCGAAYYAGGSYGAGM
GCA_900473435.1_AFS095619_genomic	UCLV01000074.1	196165_0_85__7050_8688_-1	7051	8688	-1	136429_0_23__16019_18542_1	47836_0_396__16572_18402_-1	clade3	1909294	Proteobacteria	Alphaproteobacteria	Rhizobiales	-	-	-	Rhizobiales bacterium	TCCRCCGAAYYAGGSYGAGM
GCA_900470265.1_AFS056660_genomic	UBZZ01000015.1	195848_0_37__17342_18980_1	17343	18980	1	136429_0_23__16019_18542_1	47836_0_396__16572_18402_-1	clade3	1909294	Proteobacteria	Alphaproteobacteria	Rhizobiales	-	-	-	Rhizobiales bacterium
GCA_900468465.1_AFS036395_genomic	UBTW01000029.1	195668_0_13__35526_37164_1	35527	37164	1	136429_0_23__16019_18542_1	47836_0_396__16572_18402_-1	clade3	1909294	Proteobacteria	Alphaproteobacteria	Rhizobiales	-	-	-	Rhizobiales bacterium	TCCRCCGAAYYAGGSYGAGM
GCA_900471095.1_AFS067325_genomic	UCDH01000015.1	195931_0_16__17443_19081_-1	17444	19081	-1	136429_0_23__16019_18542_1	47836_0_396__16572_18402_-1	clade3	1909294	Proteobacteria	Alphaproteobacteria	Rhizobiales	-	-	-	Rhizobiales bacterium
GCA_002531645.1_ASM253164v1_genomic	NWSJ01000022.1	140891_0_13__89808_91446_-1	89809	91446	-1	136429_0_23__16019_18542_1	47836_0_396__16572_18402_-1	clade3	1184720	Proteobacteria	Alphaproteobacteria	Rhizobiales	Rhizobiaceae	-	Rhizobium	Rhizobium anhuiense
GCA_900471605.1_AFS068226_genomic	UCEY01000004.1	195982_0_32__268378_270016_-1	268379	270016	-1	136429_0_23__16019_18542_1	47836_0_396__16572_18402_-1	clade3	1909294	Proteobacteria	Alphaproteobacteria	Rhizobiales	-	-	-	Rhizobiales bacterium
GCA_900469825.1_AFS053043_genomic	UBYJ01000019.1	195804_0_29__35527_37165_1	35528	37165	1	136429_0_23__16019_18542_1	47836_0_396__16572_18402_-1	clade3	1909294	Proteobacteria	Alphaproteobacteria	Rhizobiales	-	-	-	Rhizobiales bacterium	TCCRCCGAAYYAGGSYGAGM
GCA_900469155.1_AFS040327_genomic	UBVV01000011.1	195737_0_29__39898_41536_1	39899	41536	1	136429_0_23__16019_18542_1	47836_0_396__16572_18402_-1	clade3	1909294	Proteobacteria	Alphaproteobacteria	Rhizobiales	-	-	-	Rhizobiales bacterium
GCA_004305865.1_ASM430586v1_genomic	SILA01000005.1	253298_0_3__122067_123705_-1	122068	123705	-1	136429_0_23__16019_18542_1	47836_0_396__16572_18402_-1	clade3	384	Proteobacteria	Alphaproteobacteria	Rhizobiales	Rhizobiaceae	-	Rhizobium	Rhizobium leguminosarum
GCA_900470025.1_AFS056299_genomic	UICL01000007.1	195824_0_28__150391_152029_-1	150392	152029	-1	136429_0_23__16019_18542_1	47836_0_396__16572_18402_-1	clade3	1909294	Proteobacteria	Alphaproteobacteria	Rhizobiales	-	-	-	Rhizobiales bacterium
GCA_000799975.1_ASM79997v1_genomic	JUHT01000012.1	69142_0_9__186496_188134_1	186497	188134	1	136429_0_23__16019_18542_1	47836_0_396__16572_18402_-1	clade3	293958	Proteobacteria	Alphaproteobacteria	Rhizobiales	Rhizobiaceae	-	Rhizobium	Rhizobium lusitanum
GCA_005221445.1_ASM522144v1_genomic	CP039918.1	265799_0_2__124083_125685_1	124084	125685	1	136429_0_23__16019_18542_1	47836_0_396__16572_18402_-1	clade3	358	Proteobacteria	Alphaproteobacteria	Rhizobiales	Rhizobiaceae	-	Agrobacterium	Agrobacterium tumefaciens
GCA_900468585.1_AFS037761_genomic	UBUC01000048.1	195680_0_66__7050_8688_-1	7051	8688	-1	136429_0_23__16019_18542_1	47836_0_396__16572_18402_-1	clade3	1909294	Proteobacteria	Alphaproteobacteria	Rhizobiales	-	-	-	Rhizobiales bacterium
GCA_004304235.1_ASM430423v1_genomic	SION01000006.1	253216_0_4__21509_22157_1	21510	22157	1	136429_0_23__16019_18542_1	47836_0_396__16572_18402_-1	clade3	384	Proteobacteria	Alphaproteobacteria	Rhizobiales	Rhizobiaceae	-	Rhizobium	Rhizobium leguminosarum
GCA_004304235.1_ASM430423v1_genomic	SION01000006.1	253216_0_4__20526_21513_1	20527	21513	1	136429_0_23__16019_18542_1	47836_0_396__16572_18402_-1	clade3	384	Proteobacteria	Alphaproteobacteria	Rhizobiales	Rhizobiaceae	-	Rhizobium	Rhizobium leguminosarum	TCCRCCGAAYYAGGSYGAGM
GCA_000698845.1_ASM69884v1_genomic	CP006988.1	64652_0_2__7018_7915_1	7019	7915	1	136429_0_23__16019_18542_1	47836_0_396__16572_18402_-1	clade3	1301032
GCA_900471405.1_AFS069047_genomic	UCEK01000009.1	195962_0_6__18104_18599_1	18105	18599	1	136429_0_23__16019_18542_1	47836_0_396__16572_18402_-1	clade3	1909294	Proteobacteria	Alphaproteobacteria	Rhizobiales	-	-	-	Rhizobiales bacterium
GCA_900466765.1_AFS016911_genomic	UBNF01000009.1	195498_0_11__230114_231551_-1	230115	231551	-1	136429_0_23__16019_18542_1	47836_0_396__16572_18402_-1	clade3	1909294	Proteobacteria	Alphaproteobacteria	Rhizobiales	-	-	-	Rhizobiales bacterium
GCA_004310285.1_ASM431028v1_genomic	SISF01000026.1	253503_0_32__126090_126585_1	126091	126585	1	136429_0_23__16019_18542_1	47836_0_396__16572_18402_-1	clade3	2528239	Proteobacteria	Alphaproteobacteria	Rhizobiales	Rhizobiaceae	-	Agrobacterium	Agrobacterium cavarae
GCA_900470705.1_AFS060730_genomic	UCCB01000001.1	195892_0_3__24978_25473_1	24979	25473	1	136429_0_23__16019_18542_1	47836_0_396__16572_18402_-1	clade3	1909294	Proteobacteria	Alphaproteobacteria	Rhizobiales	-	-	-	Rhizobiales bacterium
GCA_900468355.1_AFS032815_genomic	UBTC01000006.1	195657_0_9__192783_193278_-1	192784	193278	-1	136429_0_23__16019_18542_1	47836_0_396__16572_18402_-1	clade3	1909294	Proteobacteria	Alphaproteobacteria	Rhizobiales	-	-	-	Rhizobiales bacterium
GCA_900467875.1_AFS026435_genomic	UBSF01000021.1	195609_0_23__32146_33784_1	32147	33784	1	136429_0_23__16019_18542_1	47836_0_396__16572_18402_-1	clade3	1909294	Proteobacteria	Alphaproteobacteria	Rhizobiales	-	-	-	Rhizobiales bacterium
GCA_900466765.1_AFS016911_genomic	UBNF01000009.1	195498_0_11__229912_230155_-1	229913	230155	-1	136429_0_23__16019_18542_1	47836_0_396__16572_18402_-1	clade3	1909294	Proteobacteria	Alphaproteobacteria	Rhizobiales	-	-	-	Rhizobiales bacterium
GCA_002456135.1_ASM245613v1_genomic	CP023658.1	137753_0_1__44339_46010_1	44340	46010	1	137753_0_1__44339_46010_1	47836_0_396__16572_18402_-1	clade3	65959	Proteobacteria	Alphaproteobacteria	Rhodospirillales	Acetobacteraceae	-	Acetobacter	Acetobacter pomorum	AAWCCASWRRWTAATGATAA
GCA_009914215.1_ASM991421v1_genomic	CP039847.1	322079_0_2__51304_52975_-1	51305	52975	-1	137753_0_1__44339_46010_1	47836_0_396__16572_18402_-1	clade3	438	Proteobacteria	Alphaproteobacteria	Rhodospirillales	Acetobacteraceae	-	Acetobacter	Acetobacter pasteurianus	TTATCATTAWYYWSTGGWTT
GCA_001628715.1_ASM162871v1_genomic	CP011121.1	101790_0_1__97356_99027_1	97357	99027	1	137753_0_1__44339_46010_1	47836_0_396__16572_18402_-1	clade3	1633874	Proteobacteria	Alphaproteobacteria	Rhodospirillales	Acetobacteraceae	-	Acetobacter	Acetobacter oryzifermentans
GCA_002549835.1_ASM254983v1_genomic	CP022700.1	141358_0_1__142540_144199_-1	142541	144199	-1	137753_0_1__44339_46010_1	47836_0_396__16572_18402_-1	clade3	104102	Proteobacteria	Alphaproteobacteria	Rhodospirillales	Acetobacteraceae	-	Acetobacter	Acetobacter tropicalis
GCA_003323795.1_ASM332379v1_genomic	CP030872.1	167553_0_1__41495_42890_1	41496	42890	1	137753_0_1__44339_46010_1	47836_0_396__16572_18402_-1	clade3	2259883	Proteobacteria	Alphaproteobacteria	Rhodospirillales	Acetobacteraceae	-	Acetobacter	Acetobacter sp. JWB	TTATCATTAWYYWSTGGWTT
GCA_004014775.1_ASM401477v1_genomic	SATT01000003.1	212263_0_2__58239_59007_-1	58240	59007	-1	137753_0_1__44339_46010_1	47836_0_396__16572_18402_-1	clade3	2500548	Proteobacteria	Alphaproteobacteria	Rhodospirillales	Acetobacteraceae	-	Acetobacter	Acetobacter oryzoeni	AAAWNCCTTAATTAGG
GCA_001766255.1_ASM176625v1_genomic	CP015169.1	106919_0_1__149134_150805_-1	149135	150805	-1	137753_0_1__44339_46010_1	47836_0_396__16572_18402_-1	clade3	481146	Proteobacteria	Alphaproteobacteria	Rhodospirillales	Acetobacteraceae	-	Acetobacter	Acetobacter ascendens	WTTWCYSATWYTCCRAAAWT
GCA_001628715.1_ASM162871v1_genomic	CP011121.1	101790_0_1__113803_115468_1	113804	115468	1	137753_0_1__44339_46010_1	47836_0_396__16572_18402_-1	clade3	1633874	Proteobacteria	Alphaproteobacteria	Rhodospirillales	Acetobacteraceae	-	Acetobacter	Acetobacter oryzifermentans	AAAWNCCTTAATTAGG
GCA_000691125.1_Aaceti1023_1.0_genomic	JEOA01000001.1	64358_0_0__86563_88228_-1	86564	88228	-1	137753_0_1__44339_46010_1	47836_0_396__16572_18402_-1	clade3	1457393	Proteobacteria	Alphaproteobacteria	Rhodospirillales	Acetobacteraceae	-	Acetobacter	Acetobacter aceti 1023
GCA_002476435.1_ASM247643v1_genomic	DLJU01000003.1	138760_0_0__65040_66930_1	65041	66930	1	138760_0_0__65040_66930_1	14203_0_42__15800_17693_1	clade2
GCA_002887735.1_ASM288773v1_genomic	PKQP01000008.1	151354_0_43__9518_11408_1	9519	11408	1	138760_0_0__65040_66930_1	14203_0_42__15800_17693_1	clade2	1450134	Proteobacteria	Gammaproteobacteria	Xanthomonadales	Xanthomonadaceae	-	Stenotrophomonas	Stenotrophomonas bentonitica
GCA_002387865.1_ASM238786v1_genomic	DGLE01000011.1	134358_0_3__461151_463041_-1	461152	463041	-1	138760_0_0__65040_66930_1	14203_0_42__15800_17693_1	clade2
GCA_000455685.1_ASM45568v1_genomic	ATAP01000001.1	53283_0_0__240708_242598_1	240709	242598	1	138760_0_0__65040_66930_1	14203_0_42__15800_17693_1	clade2	1333853	Proteobacteria	Gammaproteobacteria	Xanthomonadales	Xanthomonadaceae	-	Stenotrophomonas	Stenotrophomonas maltophilia MF89	AAWTGTCTGCRWYGRWYMTT
GCA_002429565.1_ASM242956v1_genomic	DJAE01000014.1	136432_0_92__38965_40855_-1	38966	40855	-1	138760_0_0__65040_66930_1	14203_0_42__15800_17693_1	clade2
GCA_002440545.1_ASM244054v1_genomic	DJUQ01000292.1	136981_0_215__32940_34830_-1	32941	34830	-1	138760_0_0__65040_66930_1	14203_0_42__15800_17693_1	clade2
GCA_004365115.1_ASM436511v1_genomic	SOCO01000001.1	255702_0_0__1740249_1742139_1	1740250	1742139	1	138760_0_0__65040_66930_1	14203_0_42__15800_17693_1	clade2	1378087	Proteobacteria	Gammaproteobacteria	Xanthomonadales	Xanthomonadaceae	-	Stenotrophomonas	Stenotrophomonas sp. CC22-02	CAGAAWTRTCTGCRWYKGA
GCA_001181985.1_E15_London_28_01_14_genomic	CVWF01000321.1	82082_0_320__27187_29077_-1	27188	29077	-1	138760_0_0__65040_66930_1	14203_0_42__15800_17693_1	clade2	287	Proteobacteria	Gammaproteobacteria	Pseudomonadales	Pseudomonadaceae	-	Pseudomonas	Pseudomonas aeruginosa
GCA_002436215.1_ASM243621v1_genomic	DJKI01000040.1	136765_0_102__26760_28650_1	26761	28650	1	138760_0_0__65040_66930_1	14203_0_42__15800_17693_1	clade2
GCA_002516395.2_ASM251639v2_genomic	NREQ02000003.1	140130_0_32__18357_20331_-1	18358	20331	-1	140130_0_32__18357_20331_-1	103575_0_34__116599_118579_1	clade2	329	Proteobacteria	Betaproteobacteria	Burkholderiales	Burkholderiaceae	-	Ralstonia	Ralstonia pickettii
GCA_000020205.1_ASM2020v1_genomic	CP001068.1	39917_0_0__1584707_1586681_-1	1584708	1586681	-1	140130_0_32__18357_20331_-1	103575_0_34__116599_118579_1	clade2	402626	Proteobacteria	Betaproteobacteria	Burkholderiales	Burkholderiaceae	-	Ralstonia	Ralstonia pickettii 12J
GCA_002162015.1_ASM216201v1_genomic	CP021449.1	124013_0_1__24995_26132_1	24996	26132	1	140130_0_32__18357_20331_-1	103575_0_34__116599_118579_1	clade2	305	Proteobacteria	Betaproteobacteria	Burkholderiales	Burkholderiaceae	-	Ralstonia	Ralstonia solanacearum	AKTGACAAMTTTAATTYG
GCA_002162015.1_ASM216201v1_genomic	CP021449.1	124013_0_1__27488_28304_1	27489	28304	1	140130_0_32__18357_20331_-1	103575_0_34__116599_118579_1	clade2	305	Proteobacteria	Betaproteobacteria	Burkholderiales	Burkholderiaceae	-	Ralstonia	Ralstonia solanacearum	ADTAAATYTGTCACTKC
GCA_002530775.1_ASM253077v1_genomic	NISZ01000070.1	140847_0_151__8177_10157_1	8178	10157	1	140847_0_151__8177_10157_1	44640_0_0__1992990_1994841_-1	clade2	1396	Firmicutes	Bacilli	Bacillales	Bacillaceae	-	Bacillus	Bacillus cereus	TAKTTTAGAMTTTCWTGTCT
GCA_004519705.1_ASM451970v1_genomic	SCLP01000015.1	258534_0_9__68898_70878_-1	68899	70878	-1	140847_0_151__8177_10157_1	44640_0_0__1992990_1994841_-1	clade2	1428	Firmicutes	Bacilli	Bacillales	Bacillaceae	-	Bacillus	Bacillus thuringiensis	ARGACAWGAAASTCTAAACT
GCA_012395305.1_ASM1239530v1_genomic	JAAVIL010000008.1	336811_0_147__49071_51051_1	49072	51051	1	140847_0_151__8177_10157_1	44640_0_0__1992990_1994841_-1	clade2									AGTTTAGACTTTCWTGTCT
GCA_001619355.1_ASM161935v1_genomic	LJKE01000096.1	101429_0_67__31158_33138_-1	31159	33138	-1	140847_0_151__8177_10157_1	44640_0_0__1992990_1994841_-1	clade2	1396	Firmicutes	Bacilli	Bacillales	Bacillaceae	-	Bacillus	Bacillus cereus	AGACAWGAAAKTCTAAAMTA
GCA_001982805.1_ASM198280v1_genomic	MLKK01000127.1	116129_0_31__24276_26256_-1	24277	26256	-1	140847_0_151__8177_10157_1	44640_0_0__1992990_1994841_-1	clade2	1396	Firmicutes	Bacilli	Bacillales	Bacillaceae	-	Bacillus	Bacillus cereus	RGACAWGAAASTCTAAACTA
GCA_002807155.1_ASM280715v1_genomic	NMYJ01000120.1	148505_0_811__49832_51812_1	49833	51812	1	140847_0_151__8177_10157_1	44640_0_0__1992990_1994841_-1	clade2	1396	Firmicutes	Bacilli	Bacillales	Bacillaceae	-	Bacillus	Bacillus cereus	AGTTTAGACTTTCWTGTCT
OBCO01.1	OBCO01000215.1	2074_0_214__49905_51885_1	49906	51885	1	140847_0_151__8177_10157_1	44640_0_0__1992990_1994841_-1	clade2	1235509	-	-	-	-	-	-	synthetic metagenome	AGACAWGAAAKTCTAAAMTA
GCA_007666925.1_ASM766692v1_genomic	VDQD01000012.1	294509_0_2__32776_34756_-1	32777	34756	-1	140847_0_151__8177_10157_1	44640_0_0__1992990_1994841_-1	clade2	1396	Firmicutes	Bacilli	Bacillales	Bacillaceae	-	Bacillus	Bacillus cereus	RGACAWGAAASTCTAAACTA
GCA_000836715.1_ASM83671v1_genomic	JXIS01000098.1	70706_0_256__15041_17021_-1	15042	17021	-1	140847_0_151__8177_10157_1	44640_0_0__1992990_1994841_-1	clade2	1586646	Firmicutes	Bacilli	Bacillales	Bacillaceae	-	Bacillus	Bacillus sp. L_1B0_5	ARGACAWGAAASTCTAAACT
GCA_011765305.1_ASM1176530v1_genomic	JAASAB010000010.1	330429_0_1__35847_37827_-1	35848	37827	-1	140847_0_151__8177_10157_1	44640_0_0__1992990_1994841_-1	clade2									AGTTTAGASTTTCWTGTCY
GCA_001008695.1_ASM100869v1_genomic	LCYO01000053.1	73860_0_90__57056_59036_1	57057	59036	1	140847_0_151__8177_10157_1	44640_0_0__1992990_1994841_-1	clade2	1396	Firmicutes	Bacilli	Bacillales	Bacillaceae	-	Bacillus	Bacillus cereus	TAKTTTAGAMTTTCWTGTCT
GCA_010681835.1_ASM1068183v1_genomic	JAAFYT010000024.1	325505_0_16__57023_59003_1	57024	59003	1	140847_0_151__8177_10157_1	44640_0_0__1992990_1994841_-1	clade2
GCA_000092165.1_ASM9216v1_genomic	CP001904.1	40300_0_1__239400_241380_-1	239401	241380	-1	140847_0_151__8177_10157_1	44640_0_0__1992990_1994841_-1	clade2	714359	Firmicutes	Bacilli	Bacillales	Bacillaceae	-	Bacillus	Bacillus thuringiensis BMB171	ARGACAWGAAASTCTAAACT
GCA_001901815.1_ASM190181v1_genomic	MIFF01000028.1	113366_0_20__19470_21450_1	19471	21450	1	140847_0_151__8177_10157_1	44640_0_0__1992990_1994841_-1	clade2	1396	Firmicutes	Bacilli	Bacillales	Bacillaceae	-	Bacillus	Bacillus cereus	AGACAWGAAAKTCTAAAMTA
GCA_002896395.1_ASM289639v1_genomic	POYG01000034.1	151665_0_27__42964_44944_-1	42965	44944	-1	140847_0_151__8177_10157_1	44640_0_0__1992990_1994841_-1	clade2	2072506	Firmicutes	Bacilli	Bacillales	Bacillaceae	-	Bacillus	Bacillus sp. AKBS9	RGACAWGAAASTCTAAACTA
GCA_000832765.1_ASM83276v1_genomic	CP009595.1	70564_0_3__64322_66302_-1	64323	66302	-1	140847_0_151__8177_10157_1	44640_0_0__1992990_1994841_-1	clade2	1396	Firmicutes	Bacilli	Bacillales	Bacillaceae	-	Bacillus	Bacillus cereus	AAGTAYCCAYTTTCTTGTCT
GCA_000291155.1_Baci_cere_MC67_V1_genomic	JH792115.1	46020_0_2__129497_131477_1	129498	131477	1	140847_0_151__8177_10157_1	44640_0_0__1992990_1994841_-1	clade2	1053219	Firmicutes	Bacilli	Bacillales	Bacillaceae	-	Bacillus	Bacillus cereus MC67	ARGACAWGAAASTCTAAACT
OBCR01.1	OBCR01000122.1	279079_0_121__21149_23129_1	21150	23129	1	140847_0_151__8177_10157_1	44640_0_0__1992990_1994841_-1	clade2	1427524	-	-	-	-	-	-	mixed sample	AGACAWGAAAKTCTAAAMTA
PVMJ01.1	PVMJ01000010.1	14484_0_9__100677_102657_1	100678	102657	1	140847_0_151__8177_10157_1	44640_0_0__1992990_1994841_-1	clade2									AGACAWGAAAKTCTAAAMTA
GCA_001583805.1_ASM158380v1_genomic	LOMT01000002.1	99954_0_1__66212_68192_-1	66213	68192	-1	140847_0_151__8177_10157_1	44640_0_0__1992990_1994841_-1	clade2	1396	Firmicutes	Bacilli	Bacillales	Bacillaceae	-	Bacillus	Bacillus cereus
GCA_000161135.1_ASM16113v1_genomic	CM000727.1	41024_0_0__5377855_5379835_1	5377856	5379835	1	140847_0_151__8177_10157_1	44640_0_0__1992990_1994841_-1	clade2	526979	Firmicutes	Bacilli	Bacillales	Bacillaceae	-	Bacillus	Bacillus cereus 95/8201
GCA_001619385.1_ASM161938v1_genomic	LJKF01000016.1	101430_0_30__37811_39791_-1	37812	39791	-1	140847_0_151__8177_10157_1	44640_0_0__1992990_1994841_-1	clade2	1396	Firmicutes	Bacilli	Bacillales	Bacillaceae	-	Bacillus	Bacillus cereus	AGACAWGAAAKTCTAAAMTA
GCA_001044485.1_ASM104448v1_genomic	JYFW01000044.1	75323_0_42__44970_46950_-1	44971	46950	-1	140847_0_151__8177_10157_1	44640_0_0__1992990_1994841_-1	clade2	1396	Firmicutes	Bacilli	Bacillales	Bacillaceae	-	Bacillus	Bacillus cereus	TAGTTTAGASTTTCWTGTCY
GCA_008041975.1_ASM804197v1_genomic	CP042928.1	296945_0_1__263019_264999_1	263020	264999	1	140847_0_151__8177_10157_1	44640_0_0__1992990_1994841_-1	clade2	1396	Firmicutes	Bacilli	Bacillales	Bacillaceae	-	Bacillus	Bacillus cereus	AGACAWGAAAKTCTAAAMTA
GCA_000291275.1_Baci_cere_MSX-D12_V1_genomic	JH792019.1	46026_0_1__226066_228046_-1	226067	228046	-1	140847_0_151__8177_10157_1	44640_0_0__1992990_1994841_-1	clade2	1053222	Firmicutes	Bacilli	Bacillales	Bacillaceae	-	Bacillus	Bacillus cereus MSX-D12	TAKTTTAGAMTTTCWTGTCT
OCLS01.1	OCLS01000202.1	2732_0_201__49905_51885_1	49906	51885	1	140847_0_151__8177_10157_1	44640_0_0__1992990_1994841_-1	clade2	1235509	-	-	-	-	-	-	synthetic metagenome	AGACAWGAAAKTCTAAAMTA
GCA_001044655.1_ASM104465v1_genomic	LABH01000007.1	75332_0_4__31890_33870_1	31891	33870	1	140847_0_151__8177_10157_1	44640_0_0__1992990_1994841_-1	clade2	1396	Firmicutes	Bacilli	Bacillales	Bacillaceae	-	Bacillus	Bacillus cereus	TAKTTTAGAMTTTCWTGTCT
GCA_010669045.1_ASM1066904v1_genomic	CP048687.1	325415_0_0__3983539_3985519_1	3983540	3985519	1	140847_0_151__8177_10157_1	44640_0_0__1992990_1994841_-1	clade2	2026186	Firmicutes	Bacilli	Bacillales	Bacillaceae	-	Bacillus	Bacillus paranthracis	AGACAWGAAAKTCTAAAMTA
GCA_003439135.1_ASM343913v1_genomic	QSUV01000022.1	243164_0_84__24235_26215_-1	24236	26215	-1	140847_0_151__8177_10157_1	44640_0_0__1992990_1994841_-1	clade2	1396	Firmicutes	Bacilli	Bacillales	Bacillaceae	-	Bacillus	Bacillus cereus	TAGTTTAGASTTTCWTGTCY
GCA_007682155.1_ASM768215v1_genomic	VEMI01000018.1	295060_0_8__42207_44187_-1	42208	44187	-1	140847_0_151__8177_10157_1	44640_0_0__1992990_1994841_-1	clade2	2026186	Firmicutes	Bacilli	Bacillales	Bacillaceae	-	Bacillus	Bacillus paranthracis	AGACAWGAAAKTCTAAAMTA
GCA_000161175.1_ASM16117v1_genomic	CM000729.1	41026_0_0__5567974_5569954_-1	5567975	5569954	-1	140847_0_151__8177_10157_1	44640_0_0__1992990_1994841_-1	clade2	526982								RGACAWGAAASTCTAAACTA
GCA_001982935.1_ASM198293v1_genomic	MLKI01000007.1	116136_0_66__92580_94560_1	92581	94560	1	140847_0_151__8177_10157_1	44640_0_0__1992990_1994841_-1	clade2	1396	Firmicutes	Bacilli	Bacillales	Bacillaceae	-	Bacillus	Bacillus cereus	TAGTTTAGASTTTCWTGTCY
GCA_000008005.1_ASM800v1_genomic	AE017195.1	39362_0_1__155456_157436_-1	155457	157436	-1	140847_0_151__8177_10157_1	44640_0_0__1992990_1994841_-1	clade2	222523	Firmicutes	Bacilli	Bacillales	Bacillaceae	-	Bacillus	Bacillus cereus ATCC 10987	RGACAWGAAASTCTAAACTA
GCA_007679475.1_ASM767947v1_genomic	VEGO01000015.1	294928_0_20__32790_34770_-1	32791	34770	-1	140847_0_151__8177_10157_1	44640_0_0__1992990_1994841_-1	clade2	1396	Firmicutes	Bacilli	Bacillales	Bacillaceae	-	Bacillus	Bacillus cereus	TAGTTTAGASTTTCWTGTCY
GCA_001901885.1_ASM190188v1_genomic	MIFE01000019.1	113369_0_10__55598_57578_-1	55599	57578	-1	140847_0_151__8177_10157_1	44640_0_0__1992990_1994841_-1	clade2	1396	Firmicutes	Bacilli	Bacillales	Bacillaceae	-	Bacillus	Bacillus cereus	TAGTTTAGASTTTCWTGTCY
OCLR01.1	OCLR01000200.1	2731_0_199__49905_51885_1	49906	51885	1	140847_0_151__8177_10157_1	44640_0_0__1992990_1994841_-1	clade2	1235509	-	-	-	-	-	-	synthetic metagenome	AGACAWGAAAKTCTAAAMTA
GCA_000160995.1_ASM16099v1_genomic	CM000720.1	41017_0_0__5321272_5323252_1	5321273	5323252	1	140847_0_151__8177_10157_1	44640_0_0__1992990_1994841_-1	clade2	526968	Firmicutes	Bacilli	Bacillales	Bacillaceae	-	Bacillus	Bacillus cereus R309803
GCA_001161325.1_6823_4_20_genomic	CKVR01000014.1	81065_0_13__35520_37500_-1	35521	37500	-1	140847_0_151__8177_10157_1	44640_0_0__1992990_1994841_-1	clade2	1313	Firmicutes	Bacilli	Lactobacillales	Streptococcaceae	-	Streptococcus	Streptococcus pneumoniae	TAKTTTAGAMTTTCWTGTCT
GCA_007678495.1_ASM767849v1_genomic	VEES01000013.1	294879_0_43__44734_46714_1	44735	46714	1	140847_0_151__8177_10157_1	44640_0_0__1992990_1994841_-1	clade2	1428	Firmicutes	Bacilli	Bacillales	Bacillaceae	-	Bacillus	Bacillus thuringiensis	AGACAWGAAAKTCTAAAMTA
GCA_000518025.1_ASM51802v1_genomic	ASPZ01000004.1	56023_0_3__33505_35485_-1	33506	35485	-1	140847_0_151__8177_10157_1	44640_0_0__1992990_1994841_-1	clade2	1396	Firmicutes	Bacilli	Bacillales	Bacillaceae	-	Bacillus	Bacillus cereus
GCA_003938985.1_ASM393898v1_genomic	RKIY01000003.1	209037_0_1__2671640_2673620_1	2671641	2673620	1	140847_0_151__8177_10157_1	44640_0_0__1992990_1994841_-1	clade2	1409	Firmicutes	Bacilli	Bacillales	Bacillaceae	-	Bacillus	Bacillus sp. (in: Bacteria)	AGACAWGAAAKTCTAAAMTA
GCA_000835185.1_ASM83518v1_genomic	CP009606.1	70680_0_2__243035_245015_-1	243036	245015	-1	140847_0_151__8177_10157_1	44640_0_0__1992990_1994841_-1	clade2	1396	Firmicutes	Bacilli	Bacillales	Bacillaceae	-	Bacillus	Bacillus cereus	AAGTAYCCAYTTTCTTGTCT
GCA_007681195.1_ASM768119v1_genomic	VEKM01000005.1	295012_0_138__114005_115985_-1	114006	115985	-1	140847_0_151__8177_10157_1	44640_0_0__1992990_1994841_-1	clade2	2026190	Firmicutes	Bacilli	Bacillales	Bacillaceae	-	Bacillus	Bacillus mobilis	TAGTTTAGASTTTCWTGTCY
GCA_001044635.1_ASM104463v1_genomic	JYPJ01000084.1	75330_0_79__18790_20770_1	18791	20770	1	140847_0_151__8177_10157_1	44640_0_0__1992990_1994841_-1	clade2	1396	Firmicutes	Bacilli	Bacillales	Bacillaceae	-	Bacillus	Bacillus cereus	AGACAWGAAAKTCTAAAMTA
OCLW01.1	OCLW01000200.1	2735_0_199__49905_51885_1	49906	51885	1	140847_0_151__8177_10157_1	44640_0_0__1992990_1994841_-1	clade2	1235509	-	-	-	-	-	-	synthetic metagenome	AGACAWGAAAKTCTAAAMTA
GCA_001884215.1_ASM188421v1_genomic	MAOH01000014.1	112567_0_13__46028_48008_-1	46029	48008	-1	140847_0_151__8177_10157_1	44640_0_0__1992990_1994841_-1	clade2	1866317	Firmicutes	Bacilli	Bacillales	Bacillaceae	-	Bacillus	Bacillus sp. P14-1	TAGTTTAGASTTTCWTGTCY
PVMR01.1	PVMR01000154.1	14492_0_153__49905_51885_1	49906	51885	1	140847_0_151__8177_10157_1	44640_0_0__1992990_1994841_-1	clade2									AGACAWGAAAKTCTAAAMTA
GCA_000021785.1_ASM2178v1_genomic	CP001285.1	39993_0_2__237423_239403_1	237424	239403	1	140847_0_151__8177_10157_1	44640_0_0__1992990_1994841_-1	clade2	405535	Firmicutes	Bacilli	Bacillales	Bacillaceae	-	Bacillus	Bacillus cereus AH820	AGTTTAGACTTTCWTGTCT
GCA_009647075.1_ASM964707v1_genomic	WJDH01000041.1	313861_0_286__8590_10567_-1	8591	10567	-1	140847_0_151__8177_10157_1	44640_0_0__1992990_1994841_-1	clade2
GCA_001008645.1_ASM100864v1_genomic	LCYM01000012.1	73857_0_7__25680_27660_-1	25681	27660	-1	140847_0_151__8177_10157_1	44640_0_0__1992990_1994841_-1	clade2	1396	Firmicutes	Bacilli	Bacillales	Bacillaceae	-	Bacillus	Bacillus cereus	TAGTTTAGASTTTCWTGTCY
OCRL01.1	OCRL01000224.1	2811_0_223__31741_33721_1	31742	33721	1	140847_0_151__8177_10157_1	44640_0_0__1992990_1994841_-1	clade2	1235509	-	-	-	-	-	-	synthetic metagenome	RGACAWGAAASTCTAAACTA
GCA_009647015.1_ASM964701v1_genomic	WJDG01000039.1	313859_0_210__39675_41652_1	39676	41652	1	140847_0_151__8177_10157_1	44640_0_0__1992990_1994841_-1	clade2
GCA_002807375.1_ASM280737v1_genomic	NMYD01000097.1	148517_0_170__64457_66437_-1	64458	66437	-1	140847_0_151__8177_10157_1	44640_0_0__1992990_1994841_-1	clade2	1396	Firmicutes	Bacilli	Bacillales	Bacillaceae	-	Bacillus	Bacillus cereus	RGACAWGAAASTCTAAACTA
GCA_002835635.1_TS2v1_genomic	PIYQ01000023.1	149026_0_15__1269251_1271231_-1	1269252	1271231	-1	140847_0_151__8177_10157_1	44640_0_0__1992990_1994841_-1	clade2	1396	Firmicutes	Bacilli	Bacillales	Bacillaceae	-	Bacillus	Bacillus cereus	TAGTTTAGASTTTCWTGTCY
GCA_002147255.1_ASM214725v1_genomic	NFDY01000145.1	123397_0_144__10760_12737_-1	10761	12737	-1	140847_0_151__8177_10157_1	44640_0_0__1992990_1994841_-1	clade2	1433	Firmicutes	Bacilli	Bacillales	Bacillaceae	-	Bacillus	Bacillus thuringiensis serovar aizawai	AKTTTAGACTTTCTTGTCY
GCA_900176805.1_Bcereus.16-00196_genomic	FWYX01000035.1	189728_0_40__22556_24536_-1	22557	24536	-1	140847_0_151__8177_10157_1	44640_0_0__1992990_1994841_-1	clade2	1396	Firmicutes	Bacilli	Bacillales	Bacillaceae	-	Bacillus	Bacillus cereus	AGTTTAGASTTTCWTGTCY
OCLT01.1	OCLT01000231.1	2733_0_230__31741_33721_1	31742	33721	1	140847_0_151__8177_10157_1	44640_0_0__1992990_1994841_-1	clade2	1235509	-	-	-	-	-	-	synthetic metagenome	RGACAWGAAASTCTAAACTA
GCA_009647045.1_ASM964704v1_genomic	WJDD01000051.1	313860_0_321__20035_22012_1	20036	22012	1	140847_0_151__8177_10157_1	44640_0_0__1992990_1994841_-1	clade2									RGACAWGAAASTCTAAACT
GCA_001584035.1_ASM158403v1_genomic	LOBB01000022.1	99966_0_21__67089_69069_1	67090	69069	1	140847_0_151__8177_10157_1	44640_0_0__1992990_1994841_-1	clade2	1890302	Firmicutes	Bacilli	Bacillales	Bacillaceae	-	Bacillus	Bacillus wiedmannii	TAKTTTAGAMTTTCWTGTCT
OBCP01.1	OBCP01000199.1	2075_0_198__49905_51885_1	49906	51885	1	140847_0_151__8177_10157_1	44640_0_0__1992990_1994841_-1	clade2	1235509	-	-	-	-	-	-	synthetic metagenome	AGACAWGAAAKTCTAAAMTA
GCA_009646985.1_ASM964698v1_genomic	WJDE01000041.1	313857_0_421__39675_41652_1	39676	41652	1	140847_0_151__8177_10157_1	44640_0_0__1992990_1994841_-1	clade2
GCA_001884045.1_ASM188404v1_genomic	MACF01000055.1	112559_0_54__57180_59160_-1	57181	59160	-1	140847_0_151__8177_10157_1	44640_0_0__1992990_1994841_-1	clade2	2026190	Firmicutes	Bacilli	Bacillales	Bacillaceae	-	Bacillus	Bacillus mobilis	ARGACAWGAAASTCTAAACT
GCA_002147295.1_ASM214729v1_genomic	NFEA01000038.1	123398_0_37__55864_57844_1	55865	57844	1	140847_0_151__8177_10157_1	44640_0_0__1992990_1994841_-1	clade2	132264	Firmicutes	Bacilli	Bacillales	Bacillaceae	-	Bacillus	Bacillus thuringiensis serovar darmstadiensis	TAGTTTAGASTTTCWTGTCY
GCA_009739965.1_ASM973996v1_genomic	CP040341.1	316749_0_1__38318_40262_-1	38319	40262	-1	140847_0_151__8177_10157_1	44640_0_0__1992990_1994841_-1	clade2	1396	Firmicutes	Bacilli	Bacillales	Bacillaceae	-	Bacillus	Bacillus cereus	TAKTTTAGAMTTTCWTGTCT
GCA_000003645.1_ASM364v1_genomic	CM000714.1	39295_0_0__1930691_1932671_-1	1930692	1932671	-1	140847_0_151__8177_10157_1	44640_0_0__1992990_1994841_-1	clade2	526973	Firmicutes	Bacilli	Bacillales	Bacillaceae	-	Bacillus	Bacillus cereus m1293	TAKTTTAGAMTTTCWTGTCT
GCA_007667665.1_ASM766766v1_genomic	VDRM01000021.1	294545_0_12__31150_33130_1	31151	33130	1	140847_0_151__8177_10157_1	44640_0_0__1992990_1994841_-1	clade2	1396	Firmicutes	Bacilli	Bacillales	Bacillaceae	-	Bacillus	Bacillus cereus	TAGTTTAGASTTTCWTGTCY
GCA_002833485.1_ASM283348v1_genomic	CP025122.1	148948_0_0__4253108_4253771_1	4253109	4253771	1	140847_0_151__8177_10157_1	44640_0_0__1992990_1994841_-1	clade2	2053832	Firmicutes	Bacilli	Bacillales	Bacillaceae	-	Bacillus	Bacillus sp. HBCD-sjtu	GACAAGAAAGTCTAWAMT
GCA_902385475.1_UHGG_MGYG-HGUT-02288_genomic	CABMFP010000022.1	303331_0_21__24235_26215_-1	24236	26215	-1	140847_0_151__8177_10157_1	44640_0_0__1992990_1994841_-1	clade2	2026191	Firmicutes	Bacilli	Bacillales	Bacillaceae	-	Bacillus	Bacillus luti	TAGTTTAGASTTTCWTGTCY
GCA_001619395.1_ASM161939v1_genomic	LJKI01000029.1	101431_0_18__21160_23140_1	21161	23140	1	140847_0_151__8177_10157_1	44640_0_0__1992990_1994841_-1	clade2	1396	Firmicutes	Bacilli	Bacillales	Bacillaceae	-	Bacillus	Bacillus cereus	AGTTTAGASTTTCWTGTCY
OCRM01.1	OCRM01000203.1	2812_0_202__49905_51885_1	49906	51885	1	140847_0_151__8177_10157_1	44640_0_0__1992990_1994841_-1	clade2	1235509	-	-	-	-	-	-	synthetic metagenome	AGACAWGAAAKTCTAAAMTA
GCA_007682195.1_ASM768219v1_genomic	VEMJ01000020.1	295061_0_72__39276_41256_-1	39277	41256	-1	140847_0_151__8177_10157_1	44640_0_0__1992990_1994841_-1	clade2	2026190	Firmicutes	Bacilli	Bacillales	Bacillaceae	-	Bacillus	Bacillus mobilis	ARGACAWGAAASTCTAAACT
GCA_001044645.1_ASM104464v1_genomic	JYPI01000059.1	75331_0_58__33622_35602_-1	33623	35602	-1	140847_0_151__8177_10157_1	44640_0_0__1992990_1994841_-1	clade2	1396	Firmicutes	Bacilli	Bacillales	Bacillaceae	-	Bacillus	Bacillus cereus	ARGACAWGAAASTCTAAACT
GCA_002233595.1_ASM223359v1_genomic	NELW01000008.1	127137_0_68__32790_34770_-1	32791	34770	-1	140847_0_151__8177_10157_1	44640_0_0__1992990_1994841_-1	clade2	1978340	Firmicutes	Bacilli	Bacillales	Bacillaceae	-	Bacillus	Bacillus sp. KbaL1	TAGTTTAGASTTTCWTGTCY
GCA_001619405.1_ASM161940v1_genomic	LJKJ01000067.1	101432_0_12__42278_44258_1	42279	44258	1	140847_0_151__8177_10157_1	44640_0_0__1992990_1994841_-1	clade2	1396	Firmicutes	Bacilli	Bacillales	Bacillaceae	-	Bacillus	Bacillus cereus	AGTTTAGACTTTCWTGTCT
GCA_001619465.1_ASM161946v1_genomic	LJKD01000082.1	101435_0_21__6350_8330_1	6351	8330	1	140847_0_151__8177_10157_1	44640_0_0__1992990_1994841_-1	clade2	1396	Firmicutes	Bacilli	Bacillales	Bacillaceae	-	Bacillus	Bacillus cereus	TAKTTTAGAMTTTCWTGTCT
GCA_001645405.1_ASM164540v1_genomic	LXFL01000016.1	102474_0_16__40186_42163_-1	40187	42163	-1	140847_0_151__8177_10157_1	44640_0_0__1992990_1994841_-1	clade2	1890302	Firmicutes	Bacilli	Bacillales	Bacillaceae	-	Bacillus	Bacillus wiedmannii	AAGTAYCCAYTTTCTTGTCT
GCA_002560615.1_ASM256061v1_genomic	NTRR01000107.1	141892_0_7__26650_28627_-1	26651	28627	-1	140847_0_151__8177_10157_1	44640_0_0__1992990_1994841_-1	clade2	1396	Firmicutes	Bacilli	Bacillales	Bacillaceae	-	Bacillus	Bacillus cereus
GCA_002589455.1_ASM258945v1_genomic	NUUS01000045.1	142965_0_40__61892_63869_1	61893	63869	1	140847_0_151__8177_10157_1	44640_0_0__1992990_1994841_-1	clade2	1890302	Firmicutes	Bacilli	Bacillales	Bacillaceae	-	Bacillus	Bacillus wiedmannii	AAGTAYCCAYTTTCTTGTCY
GCA_005048915.1_ASM504891v1_genomic	SUPP01000011.1	282765_0_1__65017_66994_1	65018	66994	1	140847_0_151__8177_10157_1	44640_0_0__1992990_1994841_-1	clade2	1428	Firmicutes	Bacilli	Bacillales	Bacillaceae	-	Bacillus	Bacillus thuringiensis
GCA_001645395.1_ASM164539v1_genomic	LXFM01000014.1	102473_0_14__40529_42506_-1	40530	42506	-1	140847_0_151__8177_10157_1	44640_0_0__1992990_1994841_-1	clade2	1890302	Firmicutes	Bacilli	Bacillales	Bacillaceae	-	Bacillus	Bacillus wiedmannii	AAGTAYCCAYTTTCTTGTCT
GCA_002200145.1_ASM220014v1_genomic	NIRA01000021.1	125716_0_64__29915_31886_1	29916	31886	1	140847_0_151__8177_10157_1	44640_0_0__1992990_1994841_-1	clade2	1396	Firmicutes	Bacilli	Bacillales	Bacillaceae	-	Bacillus	Bacillus cereus	AAGTAYCCAYTTTCTTGTCT
GCA_000833655.1_ASM83365v1_genomic	JTHH01000008.1	70607_0_7__4788986_4790957_-1	4788987	4790957	-1	140847_0_151__8177_10157_1	44640_0_0__1992990_1994841_-1	clade2	1441	Firmicutes	Bacilli	Bacillales	Bacillaceae	-	Bacillus	Bacillus thuringiensis serovar morrisoni	AAAGTAYCCAYTTTSKTGTC
GCA_002893565.1_WBt-2_genomic	NHNR01000027.1	151562_0_179__23075_25046_-1	23076	25046	-1	140847_0_151__8177_10157_1	44640_0_0__1992990_1994841_-1	clade2	1428	Firmicutes	Bacilli	Bacillales	Bacillaceae	-	Bacillus	Bacillus thuringiensis
GCA_002200075.1_ASM220007v1_genomic	NIQZ01000070.1	125712_0_91__29915_31886_1	29916	31886	1	140847_0_151__8177_10157_1	44640_0_0__1992990_1994841_-1	clade2	1396	Firmicutes	Bacilli	Bacillales	Bacillaceae	-	Bacillus	Bacillus cereus	AAGTAYCCAYTTTCTTGTCT
GCA_002585635.1_ASM258563v1_genomic	NUNW01000090.1	142908_0_160__77086_79057_-1	77087	79057	-1	140847_0_151__8177_10157_1	44640_0_0__1992990_1994841_-1	clade2	1428	Firmicutes	Bacilli	Bacillales	Bacillaceae	-	Bacillus	Bacillus thuringiensis	AGACAWGAAAGTGGATACT
GCA_002552035.1_ASM255203v1_genomic	NVLI01000001.1	141466_0_61__93288_95259_-1	93289	95259	-1	140847_0_151__8177_10157_1	44640_0_0__1992990_1994841_-1	clade2	1428	Firmicutes	Bacilli	Bacillales	Bacillaceae	-	Bacillus	Bacillus thuringiensis	AGACAWGAAAGTGGATACT
GCA_002911975.1_ASM291197v1_genomic	PGEC01000154.1	152304_0_153__59815_61786_-1	59816	61786	-1	140847_0_151__8177_10157_1	44640_0_0__1992990_1994841_-1	clade2	1441	Firmicutes	Bacilli	Bacillales	Bacillaceae	-	Bacillus	Bacillus thuringiensis serovar morrisoni
GCA_000161715.1_ASM16171v1_genomic	CM000758.1	41053_0_0__5700190_5702161_-1	5700191	5702161	-1	140847_0_151__8177_10157_1	44640_0_0__1992990_1994841_-1	clade2	527019	Firmicutes	Bacilli	Bacillales	Bacillaceae	-	Bacillus	Bacillus thuringiensis IBL 200	AAAGTAYCCAYTTTSKTGTC
GCA_001598095.1_ASM159809v1_genomic	CP014853.1	100532_0_6__89760_91731_1	89761	91731	1	140847_0_151__8177_10157_1	44640_0_0__1992990_1994841_-1	clade2	1428	Firmicutes	Bacilli	Bacillales	Bacillaceae	-	Bacillus	Bacillus thuringiensis
GCA_002147315.1_ASM214731v1_genomic	NFEB01000013.1	123399_0_12__27828_29799_1	27829	29799	1	140847_0_151__8177_10157_1	44640_0_0__1992990_1994841_-1	clade2	180862	Firmicutes	Bacilli	Bacillales	Bacillaceae	-	Bacillus	Bacillus thuringiensis serovar toumanoffi	AGACAWGAAAGTGGATACT
GCA_900176925.1_Bcereus.16-00174_genomic	FWYW01000030.1	189739_0_23__29690_31661_1	29691	31661	1	140847_0_151__8177_10157_1	44640_0_0__1992990_1994841_-1	clade2	2026186	Firmicutes	Bacilli	Bacillales	Bacillaceae	-	Bacillus	Bacillus paranthracis	AAGTAYCCAYTTTCTTGTCT
GCA_000291235.1_Baci_cere_MSX-A12_V1_genomic	JH792032.1	46024_0_3__49343_51314_1	49344	51314	1	140847_0_151__8177_10157_1	44640_0_0__1992990_1994841_-1	clade2	1053221	Firmicutes	Bacilli	Bacillales	Bacillaceae	-	Bacillus	Bacillus cereus MSX-A12	AAGTAYCCAYTTTCTTGTCT
GCA_002200125.1_ASM220012v1_genomic	NIRE01000048.1	125714_0_142__5705_7676_1	5706	7676	1	140847_0_151__8177_10157_1	44640_0_0__1992990_1994841_-1	clade2	1396	Firmicutes	Bacilli	Bacillales	Bacillaceae	-	Bacillus	Bacillus cereus
GCA_002147325.1_ASM214732v1_genomic	NFEC01000118.1	123400_0_117__31423_33394_1	31424	33394	1	140847_0_151__8177_10157_1	44640_0_0__1992990_1994841_-1	clade2	44162	Firmicutes	Bacilli	Bacillales	Bacillaceae	-	Bacillus	Bacillus thuringiensis serovar thompsoni
GCA_002560055.1_ASM256005v1_genomic	NTQO01000003.1	141863_0_110__77153_78986_-1	77154	78986	-1	140847_0_151__8177_10157_1	44640_0_0__1992990_1994841_-1	clade2	1428	Firmicutes	Bacilli	Bacillales	Bacillaceae	-	Bacillus	Bacillus thuringiensis	AGACAWGAAAGTGGATACT
GCA_008923565.1_ASM892356v1_genomic	WBPL01000040.1	300842_0_0__14159_15977_1	14160	15977	1	140847_0_151__8177_10157_1	44640_0_0__1992990_1994841_-1	clade2	1396	Firmicutes	Bacilli	Bacillales	Bacillaceae	-	Bacillus	Bacillus cereus
GCA_002862755.1_ASM286275v1_genomic	PKDY01000054.1	150276_0_29__27028_28885_1	27029	28885	1	150276_0_29__27028_28885_1	69917_0_12__1064044_1065955_-1	clade3	1871037	Bacteroidetes	Flavobacteriia	Flavobacteriales	Flavobacteriaceae	-	-	Flavobacteriaceae bacterium
GCA_002878535.1_ASM287853v1_genomic	MCUK01000082.1	150909_0_81__73630_75808_-1	73631	75808	-1	150909_0_81__73630_75808_-1	252196_0_10__37629_39750_1	clade1	553239	Proteobacteria	Gammaproteobacteria	Vibrionales	Vibrionaceae	-	Vibrio	Vibrio breoganii
GCA_002891435.1_ASM289143v1_genomic	POUC01000005.1	151479_0_580__8856_10263_-1	8857	10263	-1	151479_0_580__8856_10263_-1			2070367	Actinobacteria	Actinomycetia	Streptomycetales	Streptomycetaceae	-	Streptomyces	Streptomyces sp. 13K301
GCA_002968835.1_ASM296883v1_genomic	PKQK01000001.1	154552_0_0__592716_594813_-1	592717	594813	-1	154552_0_0__592716_594813_-1	115512_0_10__811516_813652_-1	clade4	2066524	Firmicutes	Bacilli	Bacillales	Paenibacillaceae	-	Paenibacillus	Paenibacillus sp. PCH8
GCA_002981335.1_ASM298133v1_genomic	PVGS01000084.1	155021_0_16__37908_39954_-1	37909	39954	-1	155021_0_16__37908_39954_-1	238022_0_3818__11797_13900_-1	clade2	87883	Proteobacteria	Betaproteobacteria	Burkholderiales	Burkholderiaceae	-	Burkholderia	Burkholderia multivorans
GCA_002980875.1_ASM298087v1_genomic	PVFU01000106.1	154997_0_30__37086_39132_-1	37087	39132	-1	155021_0_16__37908_39954_-1	238022_0_3818__11797_13900_-1	clade2	87883	Proteobacteria	Betaproteobacteria	Burkholderiales	Burkholderiaceae	-	Burkholderia	Burkholderia multivorans
GCA_002981035.1_ASM298103v1_genomic	PVFN01000098.1	155005_0_25__39705_41751_-1	39706	41751	-1	155021_0_16__37908_39954_-1	238022_0_3818__11797_13900_-1	clade2	87883	Proteobacteria	Betaproteobacteria	Burkholderiales	Burkholderiaceae	-	Burkholderia	Burkholderia multivorans
GCA_003052515.2_ASM305251v2_genomic	QARE02000003.1	157726_0_22__220865_222902_-1	220866	222902	-1	157726_0_22__220865_222902_-1	45594_0_7__834056_836066_-1	clade2	2202159	Proteobacteria	Gammaproteobacteria	Pseudomonadales	Pseudomonadaceae	-	Pseudomonas	Pseudomonas sp. RIT 409
GCA_003057685.2_ASM305768v2_genomic	QBJA02000002.1	157953_0_11__179820_181857_1	179821	181857	1	157726_0_22__220865_222902_-1	45594_0_7__834056_836066_-1	clade2	2202161	Proteobacteria	Gammaproteobacteria	Pseudomonadales	Pseudomonadaceae	-	Pseudomonas	Pseudomonas sp. RIT 412
GCA_003058185.1_ASM305818v1_genomic	QBUF01000001.1	157972_0_0__473634_475743_-1	473635	475743	-1	157972_0_0__473634_475743_-1	45594_0_7__834056_836066_-1	clade2	2135759	Proteobacteria	Gammaproteobacteria	Pseudomonadales	Pseudomonadaceae	-	Pseudomonas	Pseudomonas sp. GV105	WTTTTNKATYTTTASTTC
GCA_000177515.1_ASM17751v1_genomic	ADGB01000103.1	41765_0_193__6836_8945_1	6837	8945	1	157972_0_0__473634_475743_-1	45594_0_7__834056_836066_-1	clade2	673266	Proteobacteria	Gammaproteobacteria	Pseudomonadales	Pseudomonadaceae	-	Pseudomonas	Pseudomonas syringae pv. syringae 642
GCA_003217435.1_ASM321743v1_genomic	QJTQ01000001.1	163192_0_0__473634_475743_-1	473635	475743	-1	157972_0_0__473634_475743_-1	45594_0_7__834056_836066_-1	clade2	2135753	Proteobacteria	Gammaproteobacteria	Pseudomonadales	Pseudomonadaceae	-	Pseudomonas	Pseudomonas sp. GV058	WTTTTNKATYTTTASTTC
GCA_003387435.1_ASM338743v1_genomic	QUNM01000001.1	169538_0_0__421432_423541_-1	421433	423541	-1	157972_0_0__473634_475743_-1	45594_0_7__834056_836066_-1	clade2	2135577	Proteobacteria	Gammaproteobacteria	Pseudomonadales	Pseudomonadaceae	-	Pseudomonas	Pseudomonas sp. GV062	WTTTTNKATYTTTASTTC
GCA_003385095.1_ASM338509v1_genomic	QUMY01000001.1	169426_0_0__473829_475938_-1	473830	475938	-1	157972_0_0__473634_475743_-1	45594_0_7__834056_836066_-1	clade2	2135578	Proteobacteria	Gammaproteobacteria	Pseudomonadales	Pseudomonadaceae	-	Pseudomonas	Pseudomonas sp. GV082	WTTTTNKATYTTTASTTC
GCA_003387515.1_ASM338751v1_genomic	QUNV01000001.1	169542_0_0__473634_475743_-1	473635	475743	-1	157972_0_0__473634_475743_-1	45594_0_7__834056_836066_-1	clade2	2135579	Proteobacteria	Gammaproteobacteria	Pseudomonadales	Pseudomonadaceae	-	Pseudomonas	Pseudomonas sp. GV086	WTTTTNKATYTTTASTTC
GCA_003387555.1_ASM338755v1_genomic	QUNQ01000001.1	169544_0_0__473829_475938_-1	473830	475938	-1	157972_0_0__473634_475743_-1	45594_0_7__834056_836066_-1	clade2	2135581	Proteobacteria	Gammaproteobacteria	Pseudomonadales	Pseudomonadaceae	-	Pseudomonas	Pseudomonas sp. GV101	WTTTTNKATYTTTASTTC
GCA_004345935.1_ASM434593v1_genomic	SLYG01000001.1	254847_0_0__473634_475743_-1	473635	475743	-1	157972_0_0__473634_475743_-1	45594_0_7__834056_836066_-1	clade2	2135755	Proteobacteria	Gammaproteobacteria	Pseudomonadales	Pseudomonadaceae	-	Pseudomonas	Pseudomonas sp. GV077	WTTTTNKATYTTTASTTC
GCA_003148705.1_ASM314870v1_genomic	QGGS01000018.1	160429_0_17__103029_103680_-1	103030	103680	-1	160429_0_17__103029_103680_-1			2135588	Proteobacteria	Gammaproteobacteria	Pseudomonadales	Pseudomonadaceae	-	Pseudomonas	Pseudomonas sp. OV226
GCA_003148705.1_ASM314870v1_genomic	QGGS01000001.1	160429_0_0__579457_581338_-1	579458	581338	-1	160429_0_0__579457_581338_-1	53152_0_322__30671_32516_-1	clade3	2135588	Proteobacteria	Gammaproteobacteria	Pseudomonadales	Pseudomonadaceae	-	Pseudomonas	Pseudomonas sp. OV226
GCA_902498265.1_PS943_genomic	CABVJH010000008.1	303862_0_7__280267_282136_-1	280268	282136	-1	160429_0_0__579457_581338_-1	53152_0_322__30671_32516_-1	clade3	294	Proteobacteria	Gammaproteobacteria	Pseudomonadales	Pseudomonadaceae	-	Pseudomonas	Pseudomonas fluorescens
GCA_009789555.1_ASM978955v1_genomic	CP046902.1	318404_0_0__3163920_3165786_-1	3163921	3165786	-1	160429_0_0__579457_581338_-1	53152_0_322__30671_32516_-1	clade3	316	Proteobacteria	Gammaproteobacteria	Pseudomonadales	Pseudomonadaceae	-	Pseudomonas	Pseudomonas stutzeri
GCA_003148705.1_ASM314870v1_genomic	QGGS01000013.1	160429_0_12__120387_122397_-1	120388	122397	-1	160429_0_12__120387_122397_-1	270769_0_5__149718_151731_-1	clade1	2135588	Proteobacteria	Gammaproteobacteria	Pseudomonadales	Pseudomonadaceae	-	Pseudomonas	Pseudomonas sp. OV226
GCA_003208475.1_ASM320847v1_genomic	QKMB01000001.1	162744_0_0__642692_644639_1	642693	644639	1	162744_0_0__642692_644639_1	205280_0_0__4513091_4515020_1	clade4	2135589	Proteobacteria	Gammaproteobacteria	Pseudomonadales	Pseudomonadaceae	-	Pseudomonas	Pseudomonas sp. OV286
GCA_003122305.1_ASM312230v1_genomic	QFAW01000022.1	159545_0_73__9030_10977_-1	9031	10977	-1	162744_0_0__642692_644639_1	205280_0_0__4513091_4515020_1	clade4	1148509	Proteobacteria	Gammaproteobacteria	Pseudomonadales	Pseudomonadaceae	-	Pseudomonas	Pseudomonas prosekii
GCA_002591235.1_ASM259123v1_genomic	CP023969.1	142982_0_0__1825199_1827146_-1	1825200	1827146	-1	162744_0_0__642692_644639_1	205280_0_0__4513091_4515020_1	clade4	2018067	Proteobacteria	Gammaproteobacteria	Pseudomonadales	Pseudomonadaceae	-	Pseudomonas	Pseudomonas sp. FDAARGOS_380
GCA_001297075.1_ASM129707v1_genomic	LHOY01000005.1	87511_0_0__661987_663220_1	661988	663220	1	162744_0_0__642692_644639_1	205280_0_0__4513091_4515020_1	clade4	75588	Proteobacteria	Gammaproteobacteria	Pseudomonadales	Pseudomonadaceae	-	Pseudomonas	Pseudomonas libanensis
GCA_001297075.1_ASM129707v1_genomic	LHOY01000005.1	87511_0_0__663431_663935_1	663432	663935	1	162744_0_0__642692_644639_1	205280_0_0__4513091_4515020_1	clade4	75588	Proteobacteria	Gammaproteobacteria	Pseudomonadales	Pseudomonadaceae	-	Pseudomonas	Pseudomonas libanensis
GCA_003208475.1_ASM320847v1_genomic	QKMB01000014.1	162744_0_13__129336_131148_1	129337	131148	1	162744_0_13__129336_131148_1	53152_0_322__30671_32516_-1	clade3	2135589	Proteobacteria	Gammaproteobacteria	Pseudomonadales	Pseudomonadaceae	-	Pseudomonas	Pseudomonas sp. OV286
GCA_003234135.1_ASM323413v1_genomic	QKSJ01000009.1	163983_0_29__146746_148765_-1	146747	148765	-1	163983_0_29__146746_148765_-1	164006_0_31__134682_136668_-1	clade2	2175638	Actinobacteria	Actinomycetia	Micrococcales	Microbacteriaceae	-	Curtobacterium	Curtobacterium sp. MCPF17_018
GCA_003241695.1_ASM324169v1_genomic	QFPN01000009.1	164360_0_31__134607_136767_-1	134608	136767	-1	164360_0_31__134607_136767_-1	302590_0_70__13835_15998_1	clade4	921	Proteobacteria	Alphaproteobacteria	Rhizobiales	Xanthobacteraceae	-	Starkeya	Starkeya novella
MLJW01.1	MLJW01000117.1	1664_0_116__32291_34262_1	32292	34262	1	1664_0_116__32291_34262_1	45594_0_7__834056_836066_-1	clade2	410659	-	-	-	-	-	-	mine drainage metagenome
GCA_003335545.1_ASM333554v1_genomic	QBFF01000095.1	167981_0_94__106508_108086_1	106509	108086	1	167981_0_94__106508_108086_1	297859_0_8__24346_25990_1	clade3	215842	Proteobacteria	Alphaproteobacteria	Rhodobacterales	Rhodobacteraceae	-	Sulfitobacter	Sulfitobacter sp. PIC-76	ATTMTCRCMTTWARGKGCWA
GCA_001886735.1_ASM188673v1_genomic	CP018081.1	112666_0_5__262365_263778_1	262366	263778	1	167981_0_94__106508_108086_1	297859_0_8__24346_25990_1	clade3	1917485	Proteobacteria	Alphaproteobacteria	Rhodobacterales	Rhodobacteraceae	-	Sulfitobacter	Sulfitobacter sp. AM1-D1	ATTCTCAYATTWAARTGCCA
GCA_003050785.1_ASM305078v1_genomic	QAOH01000017.1	157686_0_16__61158_62664_-1	61159	62664	-1	167981_0_94__106508_108086_1	297859_0_8__24346_25990_1	clade3	1651082	Proteobacteria	Alphaproteobacteria	Rhodobacterales	Rhodobacteraceae	-	Celeribacter	Celeribacter persicus
GCA_002847445.1_ASM284744v1_genomic	CP025432.1	149547_0_2__46097_47510_-1	46098	47510	-1	167981_0_94__106508_108086_1	297859_0_8__24346_25990_1	clade3	1077935	Proteobacteria	Alphaproteobacteria	Rhodobacterales	Rhodobacteraceae	-	Paracoccus	Paracoccus zhejiangensis	TTAGCACTTAAATCKRWRAW
GCA_000521215.1_DG1229v1_genomic	KI928938.1	56167_0_22__11522_12644_1	11523	12644	1	167981_0_94__106508_108086_1	297859_0_8__24346_25990_1	clade3	681847	Proteobacteria	Alphaproteobacteria	Rhodobacterales	Rhodobacteraceae	-	Labrenzia	Labrenzia sp. DG1229
GCA_003335545.1_ASM333554v1_genomic	QBFF01000050.1	167981_0_49__15115_17317_1	15116	17317	1	167981_0_49__15115_17317_1	135321_0_0__1258842_1260996_1	clade4	215842	Proteobacteria	Alphaproteobacteria	Rhodobacterales	Rhodobacteraceae	-	Sulfitobacter	Sulfitobacter sp. PIC-76
GCA_003408955.1_ASM340895v1_genomic	NKRF01000021.1	170245_0_61__8100_10110_-1	8101	10110	-1	170245_0_61__8100_10110_-1	270769_0_5__149718_151731_-1	clade1	2014741	Proteobacteria	Gammaproteobacteria	Pseudomonadales	Pseudomonadaceae	-	Pseudomonas	Pseudomonas sp. GL93
GCA_003429265.1_ASM342926v1_genomic	CP031751.1	171208_0_1__438549_440829_1	438550	440829	1	171208_0_1__438549_440829_1	135321_0_0__1258842_1260996_1	clade4	1063	Proteobacteria	Alphaproteobacteria	Rhodobacterales	Rhodobacteraceae	-	Luteovulum	Luteovulum sphaeroides
GCA_003363065.1_BU_RsIL106_genomic	QRBG01000040.1	169126_0_37__95293_95878_1	95294	95878	1	171208_0_1__438549_440829_1	135321_0_0__1258842_1260996_1	clade4	39723	Proteobacteria	Alphaproteobacteria	Rhodobacterales	Rhodobacteraceae	-	Luteovulum	Rhodobacter sphaeroides f. sp. denitrificans
GCA_003537935.1_ASM353793v1_genomic	DPQE01000013.1	174337_0_27__25680_27591_1	25681	27591	1	174337_0_27__25680_27591_1	82428_0_17__46885_48802_-1	clade3									YAGAAGTWARTGAGACAAWT
GCA_001795455.1_ASM179545v1_genomic	MGPB01000019.1	108343_0_18__104074_105985_-1	104075	105985	-1	174337_0_27__25680_27591_1	82428_0_17__46885_48802_-1	clade3	1797746	Proteobacteria	Betaproteobacteria	Burkholderiales	Comamonadaceae	-	Curvibacter	Curvibacter sp. GWA2_63_95	YAGAAGTWARTGAGACAAWT
GCA_001955715.1_ASM195571v1_genomic	CP019239.1	115451_0_0__336753_338664_1	336754	338664	1	174337_0_27__25680_27591_1	82428_0_17__46885_48802_-1	clade3	1484693	Proteobacteria	Betaproteobacteria	Burkholderiales	Comamonadaceae	-	Rhodoferax	Rhodoferax saidenbachensis
GCA_000498435.1_ED16_genomic	AWQR01000024.1	55222_0_23__27947_29858_1	27948	29858	1	174337_0_27__25680_27591_1	82428_0_17__46885_48802_-1	clade3	614083								AATCAGWAGTTRRTGAGAC
GCA_001795465.1_ASM179546v1_genomic	MGPD01000041.1	108344_0_40__25745_27656_1	25746	27656	1	174337_0_27__25680_27591_1	82428_0_17__46885_48802_-1	clade3	1797748	Proteobacteria	Betaproteobacteria	Burkholderiales	Comamonadaceae	-	Curvibacter	Curvibacter sp. RIFCSPHIGHO2_12_FULL_63_18	YAGAAGTWARTGAGACAAWT
NNBU01.1	NNBU01000031.1	1745_0_30__121096_123334_-1	121097	123334	-1	1745_0_30__121096_123334_-1	157628_0_150__15254_17423_1	clade1	1297885	-	-	-	-	-	-	plant metagenome	ATTGTACAACTTTATTATKT
GCA_001597855.1_ASM159785v1_genomic	LUHI01000035.1	100521_0_34__127022_129254_-1	127023	129254	-1	1745_0_30__121096_123334_-1	157628_0_150__15254_17423_1	clade1	52271	Cyanobacteria	-	Nostocales	Nostocaceae	-	Anabaena	Anabaena sp. CA = ATCC 33047
UXZV01.1	UXZV01000001.1	17497_0_0__131222_133040_-1	131223	133040	-1	17497_0_0__131222_133040_-1	279672_0_99__27789_29538_-1	clade1
ORND01.1	ORND01000045.1	10628_0_44__94853_96671_1	94854	96671	1	17497_0_0__131222_133040_-1	279672_0_99__27789_29538_-1	clade1
OGOL01.1	OGOL01000412.1	4570_0_411__12168_13986_1	12169	13986	1	17497_0_0__131222_133040_-1	279672_0_99__27789_29538_-1	clade1
OIXR01.1	OIXR01000075.1	6126_0_74__10753_12571_1	10754	12571	1	17497_0_0__131222_133040_-1	279672_0_99__27789_29538_-1	clade1
OPCD01.1	OPCD01000350.1	9008_0_349__22400_24218_-1	22401	24218	-1	17497_0_0__131222_133040_-1	279672_0_99__27789_29538_-1	clade1
GCA_900095785.1_KARMA_genomic	FMJB01000001.1	183168_0_34__54897_56532_-1	54898	56532	-1	183168_0_34__54897_56532_-1	297859_0_8__24346_25990_1	clade3	393278	Proteobacteria	Alphaproteobacteria	Rhodobacterales	Rhodobacteraceae	-	Donghicola	Donghicola eburneus
GCA_900095785.1_KARMA_genomic	FMJB01000020.1	183168_0_28__12102_14319_-1	12103	14319	-1	183168_0_28__12102_14319_-1	135321_0_0__1258842_1260996_1	clade4	393278	Proteobacteria	Alphaproteobacteria	Rhodobacterales	Rhodobacteraceae	-	Donghicola	Donghicola eburneus
GCA_900095785.1_KARMA_genomic	FMJB01000059.1	183168_0_19__22646_24935_-1	22647	24935	-1	183168_0_19__22646_24935_-1	135321_0_0__1258842_1260996_1	clade4	393278	Proteobacteria	Alphaproteobacteria	Rhodobacterales	Rhodobacteraceae	-	Donghicola	Donghicola eburneus
GCA_900099785.1_IMG-taxon_2663762770_annotated_assembly_genomic	FNDS01000011.1	183460_0_19__20267_22091_-1	20268	22091	-1	183460_0_19__20267_22091_-1	53152_0_322__30671_32516_-1	clade3	428992	Proteobacteria	Gammaproteobacteria	Pseudomonadales	Pseudomonadaceae	-	Pseudomonas	Pseudomonas panipatensis
GCA_900100425.1_IMG-taxon_2623620556_annotated_assembly_genomic	FNFA01000008.1	183522_0_20__43329_45204_1	43330	45204	1	183522_0_20__43329_45204_1	14203_0_42__15800_17693_1	clade2	1379159	Proteobacteria	Gammaproteobacteria	Xanthomonadales	Rhodanobacteraceae	-	Dyella	Dyella jiangningensis
GCA_003201105.1_ASM320110v1_genomic	QICJ01000010.1	162408_0_9__171098_172973_-1	171099	172973	-1	183522_0_20__43329_45204_1	14203_0_42__15800_17693_1	clade2	1938897	Proteobacteria	Gammaproteobacteria	Xanthomonadales	Rhodanobacteraceae	-	Dyella	Dyella sp. AtDHG13
GCA_900106525.1_IMG-taxon_2675903697_annotated_assembly_genomic	FNOG01000006.1	184082_0_5__453934_454798_1	453935	454798	1	184082_0_5__453934_454798_1			69	Proteobacteria	Gammaproteobacteria	Xanthomonadales	Xanthomonadaceae	-	Lysobacter	Lysobacter enzymogenes
GCA_900107295.1_IMG-taxon_2687453812_annotated_assembly_genomic	FNPM01000001.1	184153_0_24__875735_878024_1	875736	878024	1	184153_0_24__875735_878024_1	157713_0_17__92103_94311_-1	clade1	1884386	Proteobacteria	Betaproteobacteria	Burkholderiales	Comamonadaceae	-	Variovorax	Variovorax sp. YR266	YAMATAAAGTCGTRAACW
GCA_900115445.1_IMG-taxon_2609459724_annotated_assembly_genomic	FOWL01000003.1	184919_0_20__231894_234183_1	231895	234183	1	184153_0_24__875735_878024_1	157713_0_17__92103_94311_-1	clade1	1855317	Proteobacteria	Betaproteobacteria	Burkholderiales	Comamonadaceae	-	Variovorax	Variovorax sp. OK605	YAMATAAAGTCGTRAACW
OAUS01.1	OAUS01000043.1	1877_0_42__89762_91679_1	89763	91679	1	1877_0_42__89762_91679_1	44640_0_0__1992990_1994841_-1	clade2
OGIW01.1	OGIW01000455.1	4425_0_454__20761_22639_1	20762	22639	1	1877_0_42__89762_91679_1	44640_0_0__1992990_1994841_-1	clade2									RAAKTTGGTGCAAWGTAGAA
OHMN01.1	OHMN01000543.1	5172_0_542__21999_23877_1	22000	23877	1	1877_0_42__89762_91679_1	44640_0_0__1992990_1994841_-1	clade2									RAAKTTGGTGCAAWGTAGAA
OGZQ01.1	OGZQ01000661.1	4840_0_660__9181_11059_1	9182	11059	1	1877_0_42__89762_91679_1	44640_0_0__1992990_1994841_-1	clade2
OGOS01.1	OGOS01000806.1	4577_0_805__11130_13047_-1	11131	13047	-1	1877_0_42__89762_91679_1	44640_0_0__1992990_1994841_-1	clade2
GCA_003436215.1_ASM343621v1_genomic	QSNZ01000025.1	243019_0_17__44686_46603_1	44687	46603	1	1877_0_42__89762_91679_1	44640_0_0__1992990_1994841_-1	clade2	2292377	Firmicutes	Clostridia	Clostridiales	Ruminococcaceae	-	Ruminococcus	Ruminococcus sp. TM10-9AT	RAAKTTGGTGCAAWGTAGAA
OPBF01.1	OPBF01000046.1	8984_0_45__22306_24223_-1	22307	24223	-1	1877_0_42__89762_91679_1	44640_0_0__1992990_1994841_-1	clade2									RAAKTTGGTGCAAWGTAGAA
UMED01.1	UMED01021958.1	15771_0_21957__45527_47444_-1	45528	47444	-1	1877_0_42__89762_91679_1	44640_0_0__1992990_1994841_-1	clade2									RAAKTTGGTGCAAWGTAGAA
GCA_003480495.1_ASM348049v1_genomic	QUJE01000026.1	172865_0_42__10786_12703_-1	10787	12703	-1	1877_0_42__89762_91679_1	44640_0_0__1992990_1994841_-1	clade2	2292370	Firmicutes	Clostridia	Clostridiales	Ruminococcaceae	-	Ruminococcus	Ruminococcus sp. AM29-26	RAAKTTGGTGCAAWGTAGAA
ORUE01.1	ORUE01000015.1	10811_0_14__131862_133779_1	131863	133779	1	1877_0_42__89762_91679_1	44640_0_0__1992990_1994841_-1	clade2
ORVU01.1	ORVU01000250.1	10853_0_249__23200_25117_1	23201	25117	1	1877_0_42__89762_91679_1	44640_0_0__1992990_1994841_-1	clade2									RAAKTTGGTGCAAWGTAGAA
GCA_003465375.1_ASM346537v1_genomic	QRZZ01000033.1	172110_0_26__44707_46624_1	44708	46624	1	1877_0_42__89762_91679_1	44640_0_0__1992990_1994841_-1	clade2	2292245	Firmicutes	Clostridia	Clostridiales	Ruminococcaceae	-	Ruminococcus	Ruminococcus sp. AF13-28	RAAKTTGGTGCAAWGTAGAA
USXE01.1	USXE01000198.1	17010_0_197__44739_46656_1	44740	46656	1	1877_0_42__89762_91679_1	44640_0_0__1992990_1994841_-1	clade2									RAAKTTGGTGCAAWGTAGAA
ULSW01.1	ULSW01024273.1	15478_0_24272__66122_68039_1	66123	68039	1	1877_0_42__89762_91679_1	44640_0_0__1992990_1994841_-1	clade2									RAAKTTGGTGCAAWGTAGAA
OFLY01.1	OFLY01000038.1	4073_0_37__28548_30465_-1	28549	30465	-1	1877_0_42__89762_91679_1	44640_0_0__1992990_1994841_-1	clade2									RAAKTTGGTGCAAWGTAGAA
ORRZ01.1	ORRZ01000343.1	10754_0_342__19177_21094_-1	19178	21094	-1	1877_0_42__89762_91679_1	44640_0_0__1992990_1994841_-1	clade2									RAAKTTGGTGCAAWGTAGAA
OGXF01.1	OGXF01000474.1	4777_0_473__24859_26737_1	24860	26737	1	1877_0_42__89762_91679_1	44640_0_0__1992990_1994841_-1	clade2									RAAKTTGGTGCAAWGTAGAA
GCA_900455725.1_50477_H01_genomic	UGVI01000002.1	194893_0_1__179941_181996_-1	179942	181996	-1	194893_0_1__179941_181996_-1	191977_0_30__226979_229082_1	clade2	223392	Actinobacteria	Actinomycetia	Corynebacteriales	Nocardiaceae	-	Rhodococcus	Rhodococcus gordoniae	KACYGACACGAAATTGRRAA
GCA_900099725.1_IMG-taxon_2675903013_annotated_assembly_genomic	FNDN01000011.1	183454_0_18__130052_132107_-1	130053	132107	-1	194893_0_1__179941_181996_-1	191977_0_30__226979_229082_1	clade2	300028	Actinobacteria	Actinomycetia	Corynebacteriales	Nocardiaceae	-	Rhodococcus	Rhodococcus triatomae	KACYGACACGAAATTGRRAA
GCA_004345605.1_ASM434560v1_genomic	SLVY01000023.1	254830_0_22__36214_38269_1	36215	38269	1	194893_0_1__179941_181996_-1	191977_0_30__226979_229082_1	clade2	2512213	Actinobacteria	Actinomycetia	Corynebacteriales	Nocardiaceae	-	Rhodococcus	Rhodococcus sp. SMB37	KACYGACACGAAATTGRRAA
GCA_900187265.1_52295_G01_genomic	LT906450.1	190362_0_0__2856399_2858454_-1	2856400	2858454	-1	194893_0_1__179941_181996_-1	191977_0_30__226979_229082_1	clade2	1829	Actinobacteria	Actinomycetia	Corynebacteriales	Nocardiaceae	-	Rhodococcus	Rhodococcus rhodochrous	KACYGACACGAAATTGRRAA
GCA_001552615.1_ASM155261v1_genomic	BCRN01000002.1	98640_0_1__24500_26555_-1	24501	26555	-1	194893_0_1__179941_181996_-1	191977_0_30__226979_229082_1	clade2	1219361	Actinobacteria	Actinomycetia	Corynebacteriales	Gordoniaceae	-	Millisia	Millisia brevis NBRC 105863
GCA_001646655.1_ASM164665v1_genomic	LPZN01000017.1	102498_0_33__163627_165682_-1	163628	165682	-1	194893_0_1__179941_181996_-1	191977_0_30__226979_229082_1	clade2	223392	Actinobacteria	Actinomycetia	Corynebacteriales	Nocardiaceae	-	Rhodococcus	Rhodococcus gordoniae	KACYGACACGAAATTGRRAA
GCA_003248405.1_ASM324840v1_genomic	QFNH01000001.1	164677_0_134__77946_80001_-1	77947	80001	-1	194893_0_1__179941_181996_-1	191977_0_30__226979_229082_1	clade2	84139	Actinobacteria	Actinomycetia	Corynebacteriales	Gordoniaceae	-	Gordonia	Gordonia sp.	KACYGACACGAAATTGRRAA
GCA_001894965.1_ASM189496v1_genomic	BCXF01000013.1	113033_0_12__11108_13163_1	11109	13163	1	194893_0_1__179941_181996_-1	191977_0_30__226979_229082_1	clade2	1219026	Actinobacteria	Actinomycetia	Corynebacteriales	Nocardiaceae	-	Rhodococcus	Rhodococcus triatomae NBRC 103116	KACYGACACGAAATTGRRAA
GCA_005944105.1_ASM594410v1_genomic	CP040723.1	286436_0_4__55154_56489_-1	55155	56489	-1	194893_0_1__179941_181996_-1	191977_0_30__226979_229082_1	clade2	103816	Actinobacteria	Actinomycetia	Corynebacteriales	Nocardiaceae	-	Rhodococcus	Rhodococcus pyridinivorans	TTYYCAADTTCGTGTCAGT
GCA_005944105.1_ASM594410v1_genomic	CP040723.1	286436_0_4__54433_55186_-1	54434	55186	-1	194893_0_1__179941_181996_-1	191977_0_30__226979_229082_1	clade2	103816	Actinobacteria	Actinomycetia	Corynebacteriales	Nocardiaceae	-	Rhodococcus	Rhodococcus pyridinivorans
GCA_006351985.1_ASM635198v1_genomic	CP038031.1	287801_0_1__156811_158587_-1	156812	158587	-1	194893_0_1__179941_181996_-1	191977_0_30__226979_229082_1	clade2	1830	Actinobacteria	Actinomycetia	Corynebacteriales	Nocardiaceae	-	Rhodococcus	Rhodococcus ruber	TTCTCRHBDTCGTGTCAG
GCA_900471665.1_AFS075642_genomic	UCFM01000027.1	195988_0_41__120526_122920_1	120527	122920	1	195988_0_41__120526_122920_1	263311_0_100__569491_571828_1	clade4	1909294	Proteobacteria	Alphaproteobacteria	Rhizobiales	-	-	-	Rhizobiales bacterium
GCA_900466985.1_AFS018714_genomic	UBOA01000004.1	195520_0_32__90665_93056_1	90666	93056	1	195988_0_41__120526_122920_1	263311_0_100__569491_571828_1	clade4	1909294	Proteobacteria	Alphaproteobacteria	Rhizobiales	-	-	-	Rhizobiales bacterium
GCA_900473145.1_AFS091226_genomic	UCKT01000016.1	196136_0_11__90665_93056_1	90666	93056	1	195988_0_41__120526_122920_1	263311_0_100__569491_571828_1	clade4	1909294	Proteobacteria	Alphaproteobacteria	Rhizobiales	-	-	-	Rhizobiales bacterium
GCA_900475445.1_42727_F01_genomic	LS483383.1	196325_0_0__943815_945657_-1	943816	945657	-1	196325_0_0__943815_945657_-1	44640_0_0__1992990_1994841_-1	clade2	889201	Firmicutes	Bacilli	Lactobacillales	Streptococcaceae	-	Streptococcus	Streptococcus cristatus ATCC 51100
GCA_001069775.1_ASM106977v1_genomic	JVSO01000051.1	76514_0_49__63530_65372_-1	63531	65372	-1	196325_0_0__943815_945657_-1	44640_0_0__1992990_1994841_-1	clade2	45634	Firmicutes	Bacilli	Lactobacillales	Streptococcaceae	-	Streptococcus	Streptococcus cristatus
GCA_000959895.1_ASM95989v1_genomic	JYGK01000005.1	71928_0_4__255682_257524_1	255683	257524	1	196325_0_0__943815_945657_-1	44640_0_0__1992990_1994841_-1	clade2	45634	Firmicutes	Bacilli	Lactobacillales	Streptococcaceae	-	Streptococcus	Streptococcus cristatus
GCA_000187855.1_ASM18785v1_genomic	GL732518.1	42138_0_0__531191_533033_1	531192	533033	1	196325_0_0__943815_945657_-1	44640_0_0__1992990_1994841_-1	clade2	889201	Firmicutes	Bacilli	Lactobacillales	Streptococcaceae	-	Streptococcus	Streptococcus cristatus ATCC 51100
GCA_000222765.2_ASM22276v2_genomic	AFUE01000001.1	43091_0_9__98778_100041_-1	98779	100041	-1	196325_0_0__943815_945657_-1	44640_0_0__1992990_1994841_-1	clade2	889201	Firmicutes	Bacilli	Lactobacillales	Streptococcaceae	-	Streptococcus	Streptococcus cristatus ATCC 51100
GCA_003590335.1_ASM359033v1_genomic	MIET01000023.1	200165_0_22__14735_16598_-1	14736	16598	-1	200165_0_22__14735_16598_-1	200165_0_22__14735_16598_-1	clade3	1897633	Proteobacteria	Gammaproteobacteria	Alteromonadales	Pseudoalteromonadaceae	-	Pseudoalteromonas	Pseudoalteromonas sp. MSK9-3
GCA_003590335.1_ASM359033v1_genomic	MIET01000023.1	175529_0_22__14735_16598_-1	14736	16598	-1	200165_0_22__14735_16598_-1	200165_0_22__14735_16598_-1	clade3	1897633	Proteobacteria	Gammaproteobacteria	Alteromonadales	Pseudoalteromonadaceae	-	Pseudoalteromonas	Pseudoalteromonas sp. MSK9-3
GCA_003713065.1_ASM371306v1_genomic	CP033433.1	202413_0_0__1648182_1650171_1	1648183	1650171	1	202413_0_0__1648182_1650171_1	44640_0_0__1992990_1994841_-1	clade2	2674991	Firmicutes	Bacilli	Bacillales	Paenibacillaceae	-	Cohnella	Cohnella candidum	GGACAAGAACWTGTWCCSAT
GCA_003850605.1_ASM385060v1_genomic	CP027713.1	205259_0_0__7792_9751_1	7793	9751	1	205259_0_0__7792_9751_1	205280_0_0__4513091_4515020_1	clade4	587753	Proteobacteria	Gammaproteobacteria	Pseudomonadales	Pseudomonadaceae	-	Pseudomonas	Pseudomonas chlororaphis
GCA_003184125.1_ASM318412v1_genomic	QHHP01000041.1	161841_0_4__318841_320794_-1	318842	320794	-1	205259_0_0__7792_9751_1	205280_0_0__4513091_4515020_1	clade4	2202895	Proteobacteria	Gammaproteobacteria	Pseudomonadales	Pseudomonadaceae	-	Pseudomonas	Pseudomonas sp. RW409
GCA_003851985.1_ASM385198v1_genomic	CP027753.1	205314_0_0__7846_9385_1	7847	9385	1	205259_0_0__7792_9751_1	205280_0_0__4513091_4515020_1	clade4	587753	Proteobacteria	Gammaproteobacteria	Pseudomonadales	Pseudomonadaceae	-	Pseudomonas	Pseudomonas chlororaphis
GCA_900608255.1_abaum008_genomic	UWXX01000001.1	209138_0_7__952917_953325_-1	952918	953325	-1	209138_0_7__952917_953325_-1			470	Proteobacteria	Gammaproteobacteria	Pseudomonadales	Moraxellaceae	-	Acinetobacter	Acinetobacter baumannii
GCA_003946865.1_ASM394686v1_genomic	QXTH01000015.1	209544_0_6__54120_56226_1	54121	56226	1	209544_0_6__54120_56226_1	191977_0_30__226979_229082_1	clade2	2304675	Actinobacteria	Actinomycetia	Micrococcales	Promicromonosporaceae	-	Antribacter	Antribacter gilvus
GCA_001695795.1_LC13_v1_genomic	MBSP01000034.1	104504_0_33__139914_142305_-1	139915	142305	-1	104504_0_33__139914_142305_-1	115628_0_0__4347393_4349679_1	clade4	1873713	Proteobacteria	Alphaproteobacteria	Rhizobiales	Rhizobiaceae	-	Ensifer	Ensifer sp. LC13
GCA_001695835.1_LC11_v1_genomic	MBSO01000034.1	104505_0_33__139914_142305_-1	139915	142305	-1	104504_0_33__139914_142305_-1	115628_0_0__4347393_4349679_1	clade4	1873712	Proteobacteria	Alphaproteobacteria	Rhizobiales	Rhizobiaceae	-	Ensifer	Ensifer sp. LC11
GCA_001695785.1_ASM169578v1_genomic	MBSQ01000050.1	104503_0_49__237161_239552_-1	237162	239552	-1	104504_0_33__139914_142305_-1	115628_0_0__4347393_4349679_1	clade4	1873714	Proteobacteria	Alphaproteobacteria	Rhizobiales	Rhizobiaceae	-	Ensifer	Ensifer sp. LC14
GCA_001695895.1_LC499_v1_genomic	MBSU01000003.1	104508_0_2__139914_142305_-1	139915	142305	-1	104504_0_33__139914_142305_-1	115628_0_0__4347393_4349679_1	clade4	1120654	Proteobacteria	Alphaproteobacteria	Rhizobiales	Rhizobiaceae	-	Ensifer	Ensifer sp. LC499
mgm4675652.3	2337	237703_0_2337__17060_18974_-1	17061	18974	-1	237703_0_2337__17060_18974_-1	255603_0_14__60321_62247_-1	clade3									CGAWGWARAYTAGAAAAWAT
GCA_001655615.1_ASM165561v1_genomic	CP011567.1	102868_0_0__6255311_6257225_-1	6255312	6257225	-1	237703_0_2337__17060_18974_-1	255603_0_14__60321_62247_-1	clade3	1659194	Proteobacteria	Gammaproteobacteria	Pseudomonadales	Pseudomonadaceae	-	Pseudomonas	Pseudomonas sp. GR 6-02
GCA_000821225.2_ASM82122v2_genomic	LN623554.1	70066_0_10__389879_391793_1	389880	391793	1	237703_0_2337__17060_18974_-1	255603_0_14__60321_62247_-1	clade3	76760	Proteobacteria	Gammaproteobacteria	Pseudomonadales	Pseudomonadaceae	-	Pseudomonas	Pseudomonas rhodesiae
LNAP01.1	LNAP01001404.1	1523_0_1403__8980_10894_1	8981	10894	1	237703_0_2337__17060_18974_-1	255603_0_14__60321_62247_-1	clade3
GCA_000275925.1_ASM27592v1_genomic	AJXH01000031.1	45308_0_30__67167_69081_-1	67168	69081	-1	237703_0_2337__17060_18974_-1	255603_0_14__60321_62247_-1	clade3	564421	Proteobacteria	Gammaproteobacteria	Pseudomonadales	Pseudomonadaceae	-	Pseudomonas	Pseudomonas fluorescens NZ052
GCA_002007785.1_ASM200778v1_genomic	CP019856.1	117203_0_0__6358060_6359974_-1	6358061	6359974	-1	237703_0_2337__17060_18974_-1	255603_0_14__60321_62247_-1	clade3	47878	Proteobacteria	Gammaproteobacteria	Pseudomonadales	Pseudomonadaceae	-	Pseudomonas	Pseudomonas azotoformans
GCA_003352875.1_ASM335287v1_genomic	CP022313.1	168651_0_0__5943970_5945884_-1	5943971	5945884	-1	237703_0_2337__17060_18974_-1	255603_0_14__60321_62247_-1	clade3	294	Proteobacteria	Gammaproteobacteria	Pseudomonadales	Pseudomonadaceae	-	Pseudomonas	Pseudomonas fluorescens
GCA_003350145.1_ASM335014v1_genomic	QLKZ01000013.1	168532_0_4__66175_68089_1	66176	68089	1	237703_0_2337__17060_18974_-1	255603_0_14__60321_62247_-1	clade3	587753	Proteobacteria	Gammaproteobacteria	Pseudomonadales	Pseudomonadaceae	-	Pseudomonas	Pseudomonas chlororaphis	TCTCAYYWATTTVVRAAAAW
GCA_003851145.1_ASM385114v1_genomic	CP027714.1	205277_0_0__6401703_6403617_-1	6401704	6403617	-1	237703_0_2337__17060_18974_-1	255603_0_14__60321_62247_-1	clade3	587753	Proteobacteria	Gammaproteobacteria	Pseudomonadales	Pseudomonadaceae	-	Pseudomonas	Pseudomonas chlororaphis	WTTTTYBBAAATWRRTGAGA
mgm4682736.3	302	237860_0_302__30357_32532_-1	30358	32532	-1	237860_0_302__30357_32532_-1	188699_0_5__199236_201378_-1	clade1
mgm4706098.3	62	237985_0_62__17815_19990_1	17816	19990	1	237860_0_302__30357_32532_-1	188699_0_5__199236_201378_-1	clade1
GCA_003605115.1_ASM360511v1_genomic	QZKY01000011.1	246316_0_1__75707_77867_-1	75708	77867	-1	246316_0_1__75707_77867_-1	313358_0_21__229849_231970_-1	clade1	2093374	Proteobacteria	Betaproteobacteria	Burkholderiales	Oxalobacteraceae	-	Oxalobacter	Oxalobacter sp.
GCA_004321495.1_ASM432149v1_genomic	RCOE01000209.1	254023_0_306__38692_40717_1	38693	40717	1	254023_0_306__38692_40717_1	45594_0_7__834056_836066_-1	clade2	2448269	Proteobacteria	Gammaproteobacteria	Pseudomonadales	Pseudomonadaceae	-	Pseudomonas	Pseudomonas sp. Sample_10
GCA_004334935.1_ASM433493v1_genomic	MWMK01000001.1	254540_0_0__8579_9377_1	8580	9377	1	254540_0_0__8579_9377_1			1245417	Proteobacteria	Betaproteobacteria	Burkholderiales	Burkholderiaceae	-	Paraburkholderia	Paraburkholderia strydomiana
GCA_004334935.1_ASM433493v1_genomic	MWMK01000001.1	254540_0_0__9875_10568_1	9876	10568	1	254540_0_0__9875_10568_1			1245417	Proteobacteria	Betaproteobacteria	Burkholderiales	Burkholderiaceae	-	Paraburkholderia	Paraburkholderia strydomiana
GCA_004362445.1_ASM436244v1_genomic	SNXH01000011.1	255581_0_0__908544_910848_1	908545	910848	1	255581_0_0__908544_910848_1	54493_0_56__43096_45547_1	clade4	2512158	Proteobacteria	Alphaproteobacteria	Rhizobiales	Rhizobiaceae	-	Rhizobium	Rhizobium sp. BK333
GCA_004369005.1_ASM436900v1_genomic	PNRD01000001.1	255857_0_0__12668_14642_1	12669	14642	1	255857_0_0__12668_14642_1	72864_0_88__59314_61300_1	clade4	412437	Proteobacteria	Gammaproteobacteria	Chromatiales	Chromatiaceae	-	Rheinheimera	Rheinheimera aquimaris
GCA_004614195.1_ASM461419v1_genomic	SPUM01000081.1	259610_0_13__69164_71237_-1	69165	71237	-1	259610_0_13__69164_71237_-1	153346_0_3__59400_62106_-1	clade2	2562153	Proteobacteria	Betaproteobacteria	Burkholderiales	Oxalobacteraceae	-	Massilia	Massilia sp. ONC3	WTYCCGGMGCRYCTTTASGT
GCA_005222845.1_ASM522284v1_genomic	STFZ01000006.1	265866_0_33__308518_310702_-1	308519	310702	-1	265866_0_33__308518_310702_-1	263311_0_100__569491_571828_1	clade4	2562309	Proteobacteria	Alphaproteobacteria	Rhizobiales	Rhizobiaceae	-	Rhizobium	Rhizobium sp. FY34	RGGGACAAACYWWTTAAASC
GCA_000282095.2_Rhizobium.strCF080_v2.0_genomic	AKKC02000008.1	45583_0_8__89523_91707_-1	89524	91707	-1	265866_0_33__308518_310702_-1	263311_0_100__569491_571828_1	clade4	1144310	Proteobacteria	Alphaproteobacteria	Rhizobiales	Rhizobiaceae	-	Rhizobium	Rhizobium sp. CF080	TWGKTTTGTCCCTRA
GCA_000359745.1_Rhizobium_sp._genomic	AQHN01000005.1	48893_0_6__59891_62075_1	59892	62075	1	265866_0_33__308518_310702_-1	263311_0_100__569491_571828_1	clade4	363754	Proteobacteria	Alphaproteobacteria	Rhizobiales	Rhizobiaceae	-	Rhizobium	Rhizobium freirei PRF 81	TTWRATWGRTYTGYCCCWGA
GCA_000757525.1_RRTA_genomic	JPYQ01000055.1	67259_0_54__437946_440124_-1	437947	440124	-1	265866_0_33__308518_310702_-1	263311_0_100__569491_571828_1	clade4	1532558	Proteobacteria	Alphaproteobacteria	Rhizobiales	Rhizobiaceae	-	Rhizobium	Rhizobium sp. YS-1r	RGGGACAAACYWWTTAAASC
GCA_002531645.1_ASM253164v1_genomic	NWSJ01000026.1	140891_0_17__76126_78298_1	76127	78298	1	265866_0_33__308518_310702_-1	263311_0_100__569491_571828_1	clade4	1184720	Proteobacteria	Alphaproteobacteria	Rhizobiales	Rhizobiaceae	-	Rhizobium	Rhizobium anhuiense	TWGKTTTGTCCCTRA
GCA_005222205.1_ASM522220v1_genomic	CP032346.1	265835_0_1__898033_899977_1	898034	899977	1	265835_0_1__898033_899977_1	148114_0_3__41617_43519_-1	clade3	192	Proteobacteria	Alphaproteobacteria	Rhodospirillales	Rhodospirillaceae	-	Azospirillum	Azospirillum brasilense	TYAWTAHTRWTTTTATWRA
GCA_005239165.1_ASM523916v1_genomic	RAPG01000001.1	266196_0_10__692089_694039_-1	692090	694039	-1	266196_0_10__692089_694039_-1	270769_0_5__149718_151731_-1	clade1	453575	Proteobacteria	Betaproteobacteria	Burkholderiales	Alcaligenaceae	-	Pusillimonas	Pusillimonas ginsengisoli
GCA_900327775.1_Roseovarius_sp._EL26_genomic	OUMZ01000007.1	267981_0_5__2203493_2205758_1	2203494	2205758	1	267981_0_5__2203493_2205758_1	135321_0_0__1258842_1260996_1	clade4	2126672	Proteobacteria	Alphaproteobacteria	Rhodobacterales	Rhodobacteraceae	-	Roseovarius	Roseovarius sp. EL26
GCA_900327775.1_Roseovarius_sp._EL26_genomic	OUMZ01000007.1	267981_0_5__884201_885785_-1	884202	885785	-1	267981_0_5__884201_885785_-1	258752_0_4__33458_35057_1	clade3	2126672	Proteobacteria	Alphaproteobacteria	Rhodobacterales	Rhodobacteraceae	-	Roseovarius	Roseovarius sp. EL26
GCA_900327775.1_Roseovarius_sp._EL26_genomic	OUMZ01000006.1	267981_0_3__14833_16984_-1	14834	16984	-1	267981_0_3__14833_16984_-1	39641_0_0__770813_772985_-1	clade4	2126672	Proteobacteria	Alphaproteobacteria	Rhodobacterales	Rhodobacteraceae	-	Roseovarius	Roseovarius sp. EL26
GCA_000671395.1_SOAPdenovo_v1.05_genomic	AQQY01000004.1	63413_0_3__185114_187265_-1	185115	187265	-1	267981_0_3__14833_16984_-1	39641_0_0__770813_772985_-1	clade4	1461693	Proteobacteria	Alphaproteobacteria	Rhodobacterales	Rhodobacteraceae	-	Actibacterium	Actibacterium atlanticum
GCA_002708925.1_ASM270892v1_genomic	PAPN01000007.1	144348_0_20__33630_34506_-1	33631	34506	-1	267981_0_3__14833_16984_-1	39641_0_0__770813_772985_-1	clade4
GCA_002729995.1_ASM272999v1_genomic	PBYK01000173.1	145257_0_172__19205_20081_-1	19206	20081	-1	267981_0_3__14833_16984_-1	39641_0_0__770813_772985_-1	clade4
GCA_002708925.1_ASM270892v1_genomic	PAPN01000007.1	144348_0_20__34475_35018_-1	34476	35018	-1	267981_0_3__14833_16984_-1	39641_0_0__770813_772985_-1	clade4
GCA_002729995.1_ASM272999v1_genomic	PBYK01000173.1	145257_0_172__20050_20593_-1	20051	20593	-1	267981_0_3__14833_16984_-1	39641_0_0__770813_772985_-1	clade4
GCA_900566155.1_LAUMK40_genomic	UPHI01000164.1	270138_0_147__35903_37934_-1	35904	37934	-1	270138_0_147__35903_37934_-1	88215_0_59__24419_26039_1	clade2	1768	Actinobacteria	Actinomycetia	Corynebacteriales	Mycobacteriaceae	-	Mycobacterium	Mycobacterium kansasii	CGTCCGSGTKGASKTGGCAC
GCA_002705825.1_ASM270582v1_genomic	NKQX01000001.1	144206_0_0__4628702_4630733_-1	4628703	4630733	-1	270138_0_147__35903_37934_-1	88215_0_59__24419_26039_1	clade2	1768	Actinobacteria	Actinomycetia	Corynebacteriales	Mycobacteriaceae	-	Mycobacterium	Mycobacterium kansasii
GCA_002705865.1_ASM270586v1_genomic	NKQY01000001.1	144208_0_0__4628702_4630733_-1	4628703	4630733	-1	270138_0_147__35903_37934_-1	88215_0_59__24419_26039_1	clade2	1768	Actinobacteria	Actinomycetia	Corynebacteriales	Mycobacteriaceae	-	Mycobacterium	Mycobacterium kansasii
GCA_002705785.1_ASM270578v1_genomic	NKQW01000001.1	144204_0_0__4628702_4630733_-1	4628703	4630733	-1	270138_0_147__35903_37934_-1	88215_0_59__24419_26039_1	clade2	1768	Actinobacteria	Actinomycetia	Corynebacteriales	Mycobacteriaceae	-	Mycobacterium	Mycobacterium kansasii
GCA_001021485.1_ASM102148v1_genomic	LDPQ01000022.1	74370_0_23__9319_11347_1	9320	11347	1	270138_0_147__35903_37934_-1	88215_0_59__24419_26039_1	clade2	29311
GCA_001021415.1_ASM102141v1_genomic	LDPT01000033.1	74367_0_33__9343_11371_1	9344	11371	1	270138_0_147__35903_37934_-1	88215_0_59__24419_26039_1	clade2	29311
GCA_010723135.1_ASM1072313v1_genomic	BLKU01000005.1	325584_0_4__919751_921779_1	919752	921779	1	270138_0_147__35903_37934_-1	88215_0_59__24419_26039_1	clade2	120959	Actinobacteria	Actinomycetia	Corynebacteriales	Mycobacteriaceae	-	Mycobacterium	Mycobacterium kubicae
GCA_001021435.1_ASM102143v1_genomic	LDPS01000031.1	74369_0_30__9343_11371_1	9344	11371	1	270138_0_147__35903_37934_-1	88215_0_59__24419_26039_1	clade2	29311
GCA_002786085.1_ASM278608v1_genomic	PEQR01000034.1	147519_0_33__17054_18041_1	17055	18041	1	270138_0_147__35903_37934_-1	88215_0_59__24419_26039_1	clade2	1785	Actinobacteria	Actinomycetia	Corynebacteriales	Mycobacteriaceae	-	Mycobacterium	Mycobacterium sp.
GCA_002786125.1_ASM278612v1_genomic	PEQO01000073.1	147521_0_72__17602_18589_1	17603	18589	1	270138_0_147__35903_37934_-1	88215_0_59__24419_26039_1	clade2	1785	Actinobacteria	Actinomycetia	Corynebacteriales	Mycobacteriaceae	-	Mycobacterium	Mycobacterium sp.
GCA_002786135.1_ASM278613v1_genomic	PEQP01000175.1	147522_0_61__25438_26425_1	25439	26425	1	270138_0_147__35903_37934_-1	88215_0_59__24419_26039_1	clade2	1785	Actinobacteria	Actinomycetia	Corynebacteriales	Mycobacteriaceae	-	Mycobacterium	Mycobacterium sp.
GCA_001021405.1_ASM102140v1_genomic	LDPR01000002.1	74366_0_15__40726_42754_-1	40727	42754	-1	270138_0_147__35903_37934_-1	88215_0_59__24419_26039_1	clade2	29311
GCA_002786125.1_ASM278612v1_genomic	PEQO01000073.1	147521_0_72__16562_17630_1	16563	17630	1	270138_0_147__35903_37934_-1	88215_0_59__24419_26039_1	clade2	1785	Actinobacteria	Actinomycetia	Corynebacteriales	Mycobacteriaceae	-	Mycobacterium	Mycobacterium sp.
GCA_002786085.1_ASM278608v1_genomic	PEQR01000034.1	147519_0_33__16014_17082_1	16015	17082	1	270138_0_147__35903_37934_-1	88215_0_59__24419_26039_1	clade2	1785	Actinobacteria	Actinomycetia	Corynebacteriales	Mycobacteriaceae	-	Mycobacterium	Mycobacterium sp.
GCA_002786135.1_ASM278613v1_genomic	PEQP01000175.1	147522_0_61__24416_25466_1	24417	25466	1	270138_0_147__35903_37934_-1	88215_0_59__24419_26039_1	clade2	1785	Actinobacteria	Actinomycetia	Corynebacteriales	Mycobacteriaceae	-	Mycobacterium	Mycobacterium sp.
UWTS01.1	UWTS01001043.1	279248_0_1042__42515_44519_1	42516	44519	1	279248_0_1042__42515_44519_1	252918_0_21__72920_74927_-1	clade4
UWTS01.1	UWTS01001128.1	279248_0_1127__28684_30478_-1	28685	30478	-1	279248_0_1127__28684_30478_-1	820_0_2456__16784_18581_-1	clade3
GCA_000747075.1_ASM74707v1_genomic	AVCH01000001.1	66806_0_0__51687_53481_1	51688	53481	1	279248_0_1127__28684_30478_-1	820_0_2456__16784_18581_-1	clade3	1384054	Proteobacteria	Gammaproteobacteria	Xanthomonadales	Xanthomonadaceae	-	Arenimonas	Arenimonas malthae CC-JY-1
GCA_001724815.1_ASM172481v1_genomic	MEDO01000013.1	105697_0_12__31400_33194_1	31401	33194	1	279248_0_1127__28684_30478_-1	820_0_2456__16784_18581_-1	clade3	1660089	Proteobacteria	Gammaproteobacteria	Xanthomonadales	Xanthomonadaceae	-	Arenimonas	Arenimonas sp. SCN 70-307
GCA_003024235.1_ASM302423v1_genomic	KZ679085.1	156579_0_1__145102_146896_-1	145103	146896	-1	279248_0_1127__28684_30478_-1	820_0_2456__16784_18581_-1	clade3	2058085	Proteobacteria	Gammaproteobacteria	Xanthomonadales	Xanthomonadaceae	-	Arenimonas	Arenimonas caeni
GCA_003316695.1_ASM331669v1_genomic	PDKB01000005.1	167208_0_54__58492_60442_-1	58493	60442	-1	167208_0_54__58492_60442_-1	187445_0_37__82060_83998_1	clade3	2044510	Proteobacteria	Epsilonproteobacteria	Campylobacterales	Campylobacteraceae	-	-	Arcobacter sp. CECT 9230
GCA_005795905.1_ASM579590v1_genomic	VAWE01000001.1	284960_0_0__1008664_1011133_1	1008665	1011133	1	284960_0_0__1008664_1011133_1	60918_0_4__835315_837889_1	clade2	1817406	Actinobacteria	Actinomycetia	Streptomycetales	Streptomycetaceae	-	Streptomyces	Streptomyces marianii	YRCTGAAGCACTGNGYGRKR
GCA_003949805.1_ASM394980v1_genomic	RPRZ01000004.1	209680_0_444__29901_32049_1	29902	32049	1	284960_0_0__1008664_1011133_1	60918_0_4__835315_837889_1	clade2	2487421	Actinobacteria	Actinomycetia	Streptomycetales	Streptomycetaceae	-	Streptomyces	Streptomyces sp. WAC08241
GCA_007858575.1_ASM785857v1_genomic	CP042279.1	295796_0_0__3683895_3684486_-1	3683896	3684486	-1	284960_0_0__1008664_1011133_1	60918_0_4__835315_837889_1	clade2	2487421	Actinobacteria	Actinomycetia	Streptomycetales	Streptomycetaceae	-	Streptomyces	Streptomyces sp. WAC08241
GCA_007827955.1_ASM782795v1_genomic	VITR01000016.1	295387_0_15__152894_154766_1	152895	154766	1	295387_0_15__152894_154766_1	153425_0_23__475190_477098_1	clade3	28077								AAATAAWTGCAAAAW
GCA_007827765.1_ASM782776v1_genomic	VITE01000014.1	295378_0_13__13060_15352_-1	13061	15352	-1	295378_0_13__13060_15352_-1	14447_0_131__29008_31192_1	clade4	1064539	Proteobacteria	Alphaproteobacteria	Rhodospirillales	Rhodospirillaceae	-	Azospirillum	Azospirillum baldaniorum
GCA_007827765.1_ASM782776v1_genomic	VITE01000031.1	295378_0_30__38262_39942_1	38263	39942	1	295378_0_30__38262_39942_1	297859_0_8__24346_25990_1	clade3	1064539	Proteobacteria	Alphaproteobacteria	Rhodospirillales	Rhodospirillaceae	-	Azospirillum	Azospirillum baldaniorum
GCA_007827765.1_ASM782776v1_genomic	VITE01000006.1	295378_0_5__22810_24769_1	22811	24769	1	295378_0_5__22810_24769_1	148114_0_3__41617_43519_-1	clade3	1064539	Proteobacteria	Alphaproteobacteria	Rhodospirillales	Rhodospirillaceae	-	Azospirillum	Azospirillum baldaniorum
GCA_002895265.1_ASM289526v1_genomic	POWG01000034.1	151630_0_51__43468_45424_1	43469	45424	1	295378_0_5__22810_24769_1	148114_0_3__41617_43519_-1	clade3	192	Proteobacteria	Alphaproteobacteria	Rhodospirillales	Rhodospirillaceae	-	Azospirillum	Azospirillum brasilense
GCA_003116015.1_ASM311601v1_genomic	LGQZ01000011.1	159261_0_53__54757_56713_1	54758	56713	1	295378_0_5__22810_24769_1	148114_0_3__41617_43519_-1	clade3	716789	Proteobacteria	Alphaproteobacteria	Rhodospirillales	Rhodospirillaceae	-	Azospirillum	Azospirillum sp. TSO22-1
GCA_004923315.1_ASM492331v1_genomic	CP039650.1	263227_0_0__2557234_2558032_1	2557235	2558032	1	295378_0_5__22810_24769_1	148114_0_3__41617_43519_-1	clade3	709810	Proteobacteria	Alphaproteobacteria	Rhodospirillales	Rhodospirillaceae	-	Azospirillum	Azospirillum sp. TSA2s
GCA_004923315.1_ASM492331v1_genomic	CP039650.1	263227_0_0__2550587_2551697_1	2550588	2551697	1	295378_0_5__22810_24769_1	148114_0_3__41617_43519_-1	clade3	709810	Proteobacteria	Alphaproteobacteria	Rhodospirillales	Rhodospirillaceae	-	Azospirillum	Azospirillum sp. TSA2s
GCA_007829815.1_ASM782981v1_genomic	VIWT01000009.1	295480_0_8__284563_286606_-1	284564	286606	-1	295480_0_8__284563_286606_-1	297582_0_0__407250_409578_1	clade2	281105	Actinobacteria	Actinomycetia	Streptomycetales	Streptomycetaceae	-	Kitasatospora	Kitasatospora viridis
GCA_002813165.1_ASM281316v1_genomic	PHTW01000003.1	148790_0_2__409940_411005_-1	409941	411005	-1	295480_0_8__284563_286606_-1	297582_0_0__407250_409578_1	clade2	1938847	Actinobacteria	Actinomycetia	Streptomycetales	Streptomycetaceae	-	Streptomyces	Streptomyces sp. 4121.5
GCA_008801455.1_ASM880145v1_genomic	VZPS01000001.1	300437_0_0__32658_34545_1	32659	34545	1	300437_0_0__32658_34545_1	72304_0_0__6530114_6531980_1	clade2	395598	Proteobacteria	Gammaproteobacteria	Pseudomonadales	Pseudomonadaceae	-	Pseudomonas	Pseudomonas reinekei	TACGAAWTYYCGTRWW
GCA_900104125.1_IMG-taxon_2639762506_annotated_assembly_genomic	LT629709.1	183869_0_0__5802737_5804624_1	5802738	5804624	1	300437_0_0__32658_34545_1	72304_0_0__6530114_6531980_1	clade2	395598	Proteobacteria	Gammaproteobacteria	Pseudomonadales	Pseudomonadaceae	-	Pseudomonas	Pseudomonas reinekei	TACGAAWTYYCGTRWW
GCA_001945365.1_ASM194536v1_genomic	MSTQ01000001.1	114975_0_10__32658_34545_1	32659	34545	1	300437_0_0__32658_34545_1	72304_0_0__6530114_6531980_1	clade2	395598	Proteobacteria	Gammaproteobacteria	Pseudomonadales	Pseudomonadaceae	-	Pseudomonas	Pseudomonas reinekei	TACGAAWTYYCGTRWW
GCA_009025935.1_ASM902593v1_genomic	CP045031.1	301190_0_0__59579_61700_1	59580	61700	1	301190_0_0__59579_61700_1			2585716	Actinobacteria	Actinomycetia	Streptomycetales	Streptomycetaceae	-	Streptomyces	Streptomyces sp. C8S0	WGTGGBSGTWCCTGGAGY
GCA_009189165.1_ASM918916v1_genomic	CP045118.1	301397_0_0__2992147_2993983_1	2992148	2993983	1	301397_0_0__2992147_2993983_1	53152_0_322__30671_32516_-1	clade3	2653853	Proteobacteria	Gammaproteobacteria	Pseudomonadales	Pseudomonadaceae	-	Pseudomonas	Pseudomonas sp. SCB32	ARRAWYWTTHAAAAAKTAGA
GCA_009363575.1_ASM936357v1_genomic	CP045389.1	301629_0_0__653861_656012_1	653862	656012	1	301629_0_0__653861_656012_1	135321_0_0__1258842_1260996_1	clade4	2587852	Proteobacteria	Alphaproteobacteria	Rhodobacterales	Rhodobacteraceae	-	Roseivivax	Roseivivax sp. THAF30
GCA_009363575.1_ASM936357v1_genomic	CP045389.1	301629_0_0__570525_572778_1	570526	572778	1	301629_0_0__570525_572778_1	135321_0_0__1258842_1260996_1	clade4	2587852	Proteobacteria	Alphaproteobacteria	Rhodobacterales	Rhodobacteraceae	-	Roseivivax	Roseivivax sp. THAF30
GCA_003319175.1_ASM331917v1_genomic	QOHK01000003.1	167325_0_19__393452_395750_-1	393453	395750	-1	167325_0_19__393452_395750_-1	297582_0_0__407250_409578_1	clade2	2250574	Actinobacteria	Actinomycetia	Geodermatophilales	Geodermatophilaceae	-	Blastococcus	Blastococcus sp. TF02-8	GACASSACAGTTGAGCAG
GCA_009663695.1_ASM966369v1_genomic	RCOH01000065.1	314224_0_176__20293_22288_1	20294	22288	1	314224_0_176__20293_22288_1	149248_0_52__46273_47914_1	clade2									RRGAACAAWWTTSYKYMAA
GCA_000955785.1_ASM95578v1_genomic	JYOD01000028.1	71753_0_179__30605_32288_-1	30606	32288	-1	314224_0_176__20293_22288_1	149248_0_52__46273_47914_1	clade2	1619952	Proteobacteria	Betaproteobacteria	Burkholderiales	Burkholderiaceae	-	-	Burkholderiaceae bacterium 16
GCA_009674485.1_ASM967448v1_genomic	WKJJ01000011.1	314497_0_1__231252_232905_1	231253	232905	1	314497_0_1__231252_232905_1
GCA_009728145.1_ASM972814v1_genomic	WOCA01000010.1	316298_0_0__103725_105819_-1	103726	105819	-1	316298_0_0__103725_105819_-1	53896_0_0__144025_146074_1	clade3
GCA_009765165.1_ASM976516v1_genomic	VLNU01000001.1	317379_0_0__3308895_3310704_1	3308896	3310704	1	317379_0_0__3308895_3310704_1	72470_0_0__3829394_3831263_1	clade3	1255263	Proteobacteria	Gammaproteobacteria	Xanthomonadales	Xanthomonadaceae	-	Lysobacter	Lysobacter panacisoli
GCA_009766105.1_ASM976610v1_genomic	LMUH01000005.1	317423_0_19__382394_384365_-1	382395	384365	-1	317423_0_19__382394_384365_-1	317423_0_19__382394_384365_-1	clade4	1747224	Acidobacteria	Acidobacteriia	Acidobacteriales	Acidobacteriaceae	-	Granulicella	Granulicella sp. S156	ARTWTCRSKTTATGYGTCC
GCA_009937955.1_ASM993795v1_genomic	AP018439.1	323197_0_0__468730_470638_1	468731	470638	1	323197_0_0__468730_470638_1	82428_0_17__46885_48802_-1	clade3	2058624	Proteobacteria	Betaproteobacteria	Burkholderiales	Oxalobacteraceae	-	Undibacterium	Undibacterium sp. KW1
GCA_009937955.1_ASM993795v1_genomic	AP018439.1	323197_0_0__54600_56358_1	54601	56358	1	323197_0_0__54600_56358_1	255603_0_14__60321_62247_-1	clade3	2058624	Proteobacteria	Betaproteobacteria	Burkholderiales	Oxalobacteraceae	-	Undibacterium	Undibacterium sp. KW1
GCA_009937955.1_ASM993795v1_genomic	AP018439.1	323197_0_0__202799_204884_1	202800	204884	1	323197_0_0__202799_204884_1	270769_0_5__149718_151731_-1	clade1	2058624	Proteobacteria	Betaproteobacteria	Burkholderiales	Oxalobacteraceae	-	Undibacterium	Undibacterium sp. KW1
GCA_010365285.1_ASM1036528v1_genomic	CP048286.1	324601_0_0__7041403_7043335_-1	7041404	7043335	-1	324601_0_0__7041403_7043335_-1	44640_0_0__1992990_1994841_-1	clade2	2704463	Firmicutes	Bacilli	Bacillales	Paenibacillaceae	-	Paenibacillus	Paenibacillus rhizovicinus
GCA_010722915.1_ASM1072291v1_genomic	BLKS01000001.1	325582_0_0__4967549_4968314_1	4967550	4968314	1	325582_0_0__4967549_4968314_1			36811	Actinobacteria	Actinomycetia	Corynebacteriales	Mycobacteriaceae	-	Mycolicibacterium	Mycolicibacterium agri
GCA_011578285.1_ASM1157828v1_genomic	CP049916.1	329715_0_0__688909_690790_-1	688910	690790	-1	329715_0_0__688909_690790_-1	71587_0_72__74896_76786_-1	clade4	2715163	Proteobacteria	Gammaproteobacteria	Pseudomonadales	Moraxellaceae	-	Acinetobacter	Acinetobacter lanii	RCGACACAWSSTWTGWCA
GCA_002135205.1_ASM213520v1_genomic	NEFZ01000001.1	122839_0_0__712032_713913_1	712033	713913	1	329715_0_0__688909_690790_-1	71587_0_72__74896_76786_-1	clade4	1977884	Proteobacteria	Gammaproteobacteria	Pseudomonadales	Moraxellaceae	-	Acinetobacter	Acinetobacter sp. ANC 4204	AATGACARCTTATGTGTCGC
GCA_000368265.1_Acin_sp_ANC_3789_V1_genomic	KB851219.1	49293_0_8__1938548_1940429_1	1938549	1940429	1	329715_0_0__688909_690790_-1	71587_0_72__74896_76786_-1	clade4	1217714	Proteobacteria	Gammaproteobacteria	Pseudomonadales	Moraxellaceae	-	Acinetobacter	Acinetobacter sp. ANC 3789	AATGACARYTTATGTGTCGC
GCA_000621065.1_ASM62106v1_genomic	JHZG01000014.1	60936_0_11__13900_15781_-1	13901	15781	-1	329715_0_0__688909_690790_-1	71587_0_72__74896_76786_-1	clade4	1120927	Proteobacteria	Gammaproteobacteria	Pseudomonadales	Moraxellaceae	-	Acinetobacter	Acinetobacter tandoii DSM 14970 = CIP 107469	AATGACAAACDWTGWGTCGY
GCA_002135245.1_ASM213524v1_genomic	NEGD01000005.1	122841_0_30__173060_174941_1	173061	174941	1	329715_0_0__688909_690790_-1	71587_0_72__74896_76786_-1	clade4	1977880	Proteobacteria	Gammaproteobacteria	Pseudomonadales	Moraxellaceae	-	Acinetobacter	Acinetobacter sp. ANC 4218	AATGACAAYWKATGTGTCGC
GCA_902809895.1_Q1623_genomic	CADDWG010000001.1	348709_0_0__1899288_1901169_1	1899289	1901169	1	329715_0_0__688909_690790_-1	71587_0_72__74896_76786_-1	clade4	2697501	Proteobacteria	Gammaproteobacteria	Pseudomonadales	Moraxellaceae	-	Acinetobacter	Acinetobacter sp. Marseille-Q1623	RCGACACATAARWTGTCATT
GCA_900162715.1_ASM90016271v1_genomic	FUUY01000005.1	188708_0_17__150973_152854_-1	150974	152854	-1	329715_0_0__688909_690790_-1	71587_0_72__74896_76786_-1	clade4	40214	Proteobacteria	Gammaproteobacteria	Pseudomonadales	Moraxellaceae	-	Acinetobacter	Acinetobacter johnsonii	ATGACAACTTATGTGTCGCR
GCA_002476915.1_ASM247691v1_genomic	DLNF01000003.1	138784_0_16__147380_149261_1	147381	149261	1	329715_0_0__688909_690790_-1	71587_0_72__74896_76786_-1	clade4									AATGACARCTTATGTGTCGC
GCA_000760555.1_ASM76055v1_genomic	BBNK01000017.1	67400_0_78__12872_14753_-1	12873	14753	-1	329715_0_0__688909_690790_-1	71587_0_72__74896_76786_-1	clade4	202954	Proteobacteria	Gammaproteobacteria	Pseudomonadales	Moraxellaceae	-	Acinetobacter	Acinetobacter tandoii	AATGACAAACDWTGWGTCGY
GCA_002165295.2_ASM216529v2_genomic	CP032143.1	124155_0_0__859576_860656_-1	859577	860656	-1	329715_0_0__688909_690790_-1	71587_0_72__74896_76786_-1	clade4	2004647	Proteobacteria	Gammaproteobacteria	Pseudomonadales	Moraxellaceae	-	Acinetobacter	Acinetobacter sp. WCHAc010052	TGACAAASSTTGTGTCGY
GCA_002165295.2_ASM216529v2_genomic	CP032143.1	124155_0_0__857490_858324_-1	857491	858324	-1	329715_0_0__688909_690790_-1	71587_0_72__74896_76786_-1	clade4	2004647	Proteobacteria	Gammaproteobacteria	Pseudomonadales	Moraxellaceae	-	Acinetobacter	Acinetobacter sp. WCHAc010052
GCA_002018395.1_ASM201839v1_genomic	MVKW01000001.1	117629_0_0__657179_659060_1	657180	659060	1	329715_0_0__688909_690790_-1	71587_0_72__74896_76786_-1	clade4	1960940	Proteobacteria	Gammaproteobacteria	Pseudomonadales	Moraxellaceae	-	Acinetobacter	Acinetobacter sp. ANC 5600
GCA_000301815.1_ASM30181v1_genomic	AMJK01000036.1	46474_0_35__49108_50989_1	49109	50989	1	329715_0_0__688909_690790_-1	71587_0_72__74896_76786_-1	clade4	1221311	Proteobacteria	Gammaproteobacteria	Pseudomonadales	Moraxellaceae	-	Acinetobacter	Acinetobacter schindleri TG19614	RCGACACAASSTTTGTCA
GCA_000368625.1_Acin_schi_CIP107287_V1_genomic	KB849575.1	49311_0_4__205156_207037_-1	205157	207037	-1	329715_0_0__688909_690790_-1	71587_0_72__74896_76786_-1	clade4	1217988	Proteobacteria	Gammaproteobacteria	Pseudomonadales	Moraxellaceae	-	Acinetobacter	Acinetobacter schindleri CIP 107287	TGACAWASSWTGTGTCGY
GCA_002797235.1_ASM279723v1_genomic	PGOZ01000018.1	148026_0_9__50653_52534_1	50654	52534	1	329715_0_0__688909_690790_-1	71587_0_72__74896_76786_-1	clade4	2053290	Proteobacteria	Gammaproteobacteria	Pseudomonadales	Moraxellaceae	-	Acinetobacter	Acinetobacter sp. ANC 5347	AATGACAAACDWTGWGTCGY
GCA_012366775.1_ASM1236677v1_genomic	JAAZRZ010000016.1	335387_0_76__11770_13651_-1	11771	13651	-1	329715_0_0__688909_690790_-1	71587_0_72__74896_76786_-1	clade4									AATGACARCTTATGTGTCGC
GCA_004331255.1_ASM433125v1_genomic	SJOF01000010.1	254364_0_1__8028_9909_1	8029	9909	1	329715_0_0__688909_690790_-1	71587_0_72__74896_76786_-1	clade4	2529837	Proteobacteria	Gammaproteobacteria	Pseudomonadales	Moraxellaceae	-	Acinetobacter	Acinetobacter sp. ANC 4173
GCA_012371015.1_ASM1237101v1_genomic	JAAZRJ010000003.1	335599_0_32__12041_13922_-1	12042	13922	-1	329715_0_0__688909_690790_-1	71587_0_72__74896_76786_-1	clade4									AATGACARCTTATGTGTCGC
GCA_001307195.1_ASM130719v1_genomic	CP012808.1	87952_0_0__230186_232067_1	230187	232067	1	329715_0_0__688909_690790_-1	71587_0_72__74896_76786_-1	clade4	1324350	Proteobacteria	Gammaproteobacteria	Pseudomonadales	Moraxellaceae	-	Acinetobacter	Acinetobacter equi	AATGACAWYWTATGTGTCGY
GCA_000369885.1_Acin_ursi_NIPH_706_V1_genomic	KB850261.1	49374_0_7__1929601_1931482_1	1929602	1931482	1	329715_0_0__688909_690790_-1	71587_0_72__74896_76786_-1	clade4	1217716	Proteobacteria	Gammaproteobacteria	Pseudomonadales	Moraxellaceae	-	Acinetobacter	Acinetobacter ursingii NIPH 706	RCGACACATAARWTGTCATT
GCA_902753875.1_SFB21_genomic	CADDTS010000033.1	344218_0_32__32935_34816_1	32936	34816	1	329715_0_0__688909_690790_-1	71587_0_72__74896_76786_-1	clade4	202951	Proteobacteria	Gammaproteobacteria	Pseudomonadales	Moraxellaceae	-	Acinetobacter	Acinetobacter bouvetii	AATGACARYTTATGTGTCGC
GCA_000400735.1_Acin_tand_CIP_107469_V1_genomic	KE007361.1	50785_0_9__93250_95131_1	93251	95131	1	329715_0_0__688909_690790_-1	71587_0_72__74896_76786_-1	clade4	1120927	Proteobacteria	Gammaproteobacteria	Pseudomonadales	Moraxellaceae	-	Acinetobacter	Acinetobacter tandoii DSM 14970 = CIP 107469	AATGACAAACDWTGWGTCGY
GCA_002367075.1_ASM236707v1_genomic	DFCU01000107.1	133407_0_96__9831_11712_-1	9832	11712	-1	329715_0_0__688909_690790_-1	71587_0_72__74896_76786_-1	clade4									AATGACARCTTATGTGTCGC
GCA_001485065.1_ASM148506v1_genomic	BCMD01000021.1	95924_0_20__49055_50936_1	49056	50936	1	329715_0_0__688909_690790_-1	71587_0_72__74896_76786_-1	clade4	108981	Proteobacteria	Gammaproteobacteria	Pseudomonadales	Moraxellaceae	-	Acinetobacter	Acinetobacter schindleri	RCGACACAASSTTTGTCA
GCA_003258335.1_ASM325833v1_genomic	CP030031.1	165143_0_0__2546627_2548508_1	2546628	2548508	1	329715_0_0__688909_690790_-1	71587_0_72__74896_76786_-1	clade4	40216	Proteobacteria	Gammaproteobacteria	Pseudomonadales	Moraxellaceae	-	Acinetobacter	Acinetobacter radioresistens	ACGACTCAWMSKWTGTCATT
GCA_001077515.1_ASM107751v1_genomic	LFRE01000089.1	76891_0_109__20988_22869_-1	20989	22869	-1	329715_0_0__688909_690790_-1	71587_0_72__74896_76786_-1	clade4	1675902	Proteobacteria	Gammaproteobacteria	Pseudomonadales	Moraxellaceae	-	Acinetobacter	Acinetobacter sp. VT 511	AATGACAWASKWTGAGTCGY
GCA_011753055.1_ASM1175305v1_genomic	VWWJ01000001.1	330294_0_11__956613_958698_1	956614	958698	1	330294_0_11__956613_958698_1	153346_0_3__59400_62106_-1	clade2
GCA_012275595.1_ASM1227559v1_genomic	WIDS01000001.1	331683_0_0__198515_200738_1	198516	200738	1	331683_0_0__198515_200738_1	263311_0_100__569491_571828_1	clade4
GCA_004322895.1_ASM432289v1_genomic	SIJW01000001.1	254091_0_5__1954880_1957103_1	1954881	1957103	1	331683_0_0__198515_200738_1	263311_0_100__569491_571828_1	clade4	384	Proteobacteria	Alphaproteobacteria	Rhizobiales	Rhizobiaceae	-	Rhizobium	Rhizobium leguminosarum
GCA_004329795.1_ASM432979v1_genomic	SJNO01000014.1	254292_0_13__90863_93086_1	90864	93086	1	331683_0_0__198515_200738_1	263311_0_100__569491_571828_1	clade4	1076926	Proteobacteria	Alphaproteobacteria	Rhizobiales	Rhizobiaceae	-	Rhizobium	Rhizobium laguerreae
GCA_003325815.1_ASM332581v1_genomic	PYXH01000013.1	167644_0_240__9311_10892_1	9312	10892	1	167644_0_240__9311_10892_1	279530_0_921__9508_11122_-1	clade4	56799	Proteobacteria	Gammaproteobacteria	Alteromonadales	Colwelliaceae	-	Colwellia	Colwellia sp.
GCA_003326205.1_ASM332620v1_genomic	LWTK01000043.1	167663_0_42__58596_59694_1	58597	59694	1	167663_0_42__58596_59694_1			1840705	Cyanobacteria	-	Nostocales	Nostocaceae	-	Nostoc	Nostoc sp. ATCC 43529
GCA_003326035.1_ASM332603v1_genomic	QDHA01000006.1	167654_0_209__7593_9573_-1	7594	9573	-1	167654_0_209__7593_9573_-1	313358_0_21__229849_231970_-1	clade1	106590	Proteobacteria	Betaproteobacteria	Burkholderiales	Burkholderiaceae	-	Cupriavidus	Cupriavidus necator
GCA_000008005.1_ASM800v1_genomic	AE017194.1	39362_0_0__176049_178185_1	176050	178185	1	39362_0_0__176049_178185_1	183471_0_80__41158_43303_1	clade1	222523	Firmicutes	Bacilli	Bacillales	Bacillaceae	-	Bacillus	Bacillus cereus ATCC 10987	TGWAYAACTWTSTTGTMA
OBCO01.1	OBCO01000159.1	2074_0_158__24986_27122_1	24987	27122	1	39362_0_0__176049_178185_1	183471_0_80__41158_43303_1	clade1	1235509	-	-	-	-	-	-	synthetic metagenome	TGWAYAACTWTSTTGTMA
OCLW01.1	OCLW01000150.1	2735_0_149__101401_103537_-1	101402	103537	-1	39362_0_0__176049_178185_1	183471_0_80__41158_43303_1	clade1	1235509	-	-	-	-	-	-	synthetic metagenome	TGWAYAACTWTSTTGTMA
OCLR01.1	OCLR01000169.1	2731_0_168__100267_102403_-1	100268	102403	-1	39362_0_0__176049_178185_1	183471_0_80__41158_43303_1	clade1	1235509	-	-	-	-	-	-	synthetic metagenome	TGTACAACTTTSTTTT
OCRL01.1	OCRL01000243.1	2811_0_242__7504_9640_1	7505	9640	1	39362_0_0__176049_178185_1	183471_0_80__41158_43303_1	clade1	1235509	-	-	-	-	-	-	synthetic metagenome	TACAASAAAGTTRTRGACTA
OCLS01.1	OCLS01000164.1	2732_0_163__100267_102403_-1	100268	102403	-1	39362_0_0__176049_178185_1	183471_0_80__41158_43303_1	clade1	1235509	-	-	-	-	-	-	synthetic metagenome
GCA_001044555.1_ASM104455v1_genomic	JZEV01000019.1	75326_0_16__79723_81859_-1	79724	81859	-1	39362_0_0__176049_178185_1	183471_0_80__41158_43303_1	clade1	1396	Firmicutes	Bacilli	Bacillales	Bacillaceae	-	Bacillus	Bacillus cereus	TGTACAACTTTSTTTT
OCLT01.1	OCLT01000157.1	2733_0_156__25066_27202_1	25067	27202	1	39362_0_0__176049_178185_1	183471_0_80__41158_43303_1	clade1	1235509	-	-	-	-	-	-	synthetic metagenome	TGWAYAACTWTSTTGTMA
PVMJ01.1	PVMJ01000081.1	14484_0_80__7310_9446_1	7311	9446	1	39362_0_0__176049_178185_1	183471_0_80__41158_43303_1	clade1
GCA_900176935.1_Bcereus.16-00198_genomic	FWZJ01000032.1	189740_0_25__96225_98361_-1	96226	98361	-1	39362_0_0__176049_178185_1	183471_0_80__41158_43303_1	clade1	1396	Firmicutes	Bacilli	Bacillales	Bacillaceae	-	Bacillus	Bacillus cereus	AATGTATAACTWTSTTGTRA
GCA_001583935.1_ASM158393v1_genomic	LOMO01000135.1	99961_0_134__7791_9927_1	7792	9927	1	39362_0_0__176049_178185_1	183471_0_80__41158_43303_1	clade1	1396	Firmicutes	Bacilli	Bacillales	Bacillaceae	-	Bacillus	Bacillus cereus
GCA_001683695.1_ASM168369v1_genomic	LEBZ01000002.1	104000_0_38__25668_27804_1	25669	27804	1	39362_0_0__176049_178185_1	183471_0_80__41158_43303_1	clade1	1396	Firmicutes	Bacilli	Bacillales	Bacillaceae	-	Bacillus	Bacillus cereus	TGWAYAACTWTSTTGTMA
PVMR01.1	PVMR01000128.1	14492_0_127__7310_9446_1	7311	9446	1	39362_0_0__176049_178185_1	183471_0_80__41158_43303_1	clade1
GCA_000724585.1_ASM72458v1_genomic	CP008712.1	65838_0_0__176336_178472_1	176337	178472	1	39362_0_0__176049_178185_1	183471_0_80__41158_43303_1	clade1	1396	Firmicutes	Bacilli	Bacillales	Bacillaceae	-	Bacillus	Bacillus cereus
OCRM01.1	OCRM01000154.1	2812_0_153__100267_102403_-1	100268	102403	-1	39362_0_0__176049_178185_1	183471_0_80__41158_43303_1	clade1	1235509	-	-	-	-	-	-	synthetic metagenome	TGWAYAACTWTSTTGTMA
GCA_001901895.1_ASM190189v1_genomic	MIFD01000057.1	113370_0_61__45094_47230_-1	45095	47230	-1	39362_0_0__176049_178185_1	183471_0_80__41158_43303_1	clade1	1396	Firmicutes	Bacilli	Bacillales	Bacillaceae	-	Bacillus	Bacillus cereus	TGWAYAACTWTSTTGTMA
GCA_002807235.1_ASM280723v1_genomic	NMYN01000019.1	148509_0_54__10661_12797_-1	10662	12797	-1	39362_0_0__176049_178185_1	183471_0_80__41158_43303_1	clade1	1396	Firmicutes	Bacilli	Bacillales	Bacillaceae	-	Bacillus	Bacillus cereus	AATGTATAACTWTSTTGTRA
GCA_001884025.1_ASM188402v1_genomic	MACD01000022.1	112557_0_21__24751_26887_1	24752	26887	1	39362_0_0__176049_178185_1	183471_0_80__41158_43303_1	clade1	2026187	Firmicutes	Bacilli	Bacillales	Bacillaceae	-	Bacillus	Bacillus pacificus	TGWAYAACTWTSTTGTMA
GCA_010628775.1_ASM1062877v1_genomic	NJQG01000004.1	325328_0_25__25943_28079_1	25944	28079	1	39362_0_0__176049_178185_1	183471_0_80__41158_43303_1	clade1	2026187	Firmicutes	Bacilli	Bacillales	Bacillaceae	-	Bacillus	Bacillus pacificus	TGWAYAACTWTSTTGTMA
OBCP01.1	OBCP01000153.1	2075_0_152__100812_102948_-1	100813	102948	-1	39362_0_0__176049_178185_1	183471_0_80__41158_43303_1	clade1	1235509	-	-	-	-	-	-	synthetic metagenome	TGWAYAACTWTSTTGTMA
GCA_002146425.1_ASM214642v1_genomic	NFCN01000099.1	123356_0_98__83720_85844_-1	83721	85844	-1	39362_0_0__176049_178185_1	183471_0_80__41158_43303_1	clade1	132265								AATGTATAACTWTSTTGTRA
GCA_008682215.1_ASM868221v1_genomic	QSMZ01000007.1	299711_0_66__247671_249795_-1	247672	249795	-1	39362_0_0__176049_178185_1	183471_0_80__41158_43303_1	clade1	1396	Firmicutes	Bacilli	Bacillales	Bacillaceae	-	Bacillus	Bacillus cereus
GCA_009646615.1_ASM964661v1_genomic	WJCK01000027.1	313838_0_824__61901_64025_-1	61902	64025	-1	39362_0_0__176049_178185_1	183471_0_80__41158_43303_1	clade1									AATGTATAACTWTSTTGTRA
GCA_000025725.1_ASM2572v1_genomic	CP001968.1	40162_0_0__272794_274864_-1	272795	274864	-1	40162_0_0__272794_274864_-1	1352_0_42__37731_39726_1	clade1	522772	Deferribacteres	Deferribacteres	Deferribacterales	Deferribacteraceae	-	Denitrovibrio	Denitrovibrio acetiphilus DSM 12809
GCA_000025725.1_ASM2572v1_genomic	CP001968.1	40162_0_0__1176027_1177017_1	1176028	1177017	1	40162_0_0__1176027_1177017_1			522772	Deferribacteres	Deferribacteres	Deferribacterales	Deferribacteraceae	-	Denitrovibrio	Denitrovibrio acetiphilus DSM 12809
GCA_001696705.1_ASM169670v1_genomic	MBFH01000003.1	104545_0_32__377132_379208_1	377133	379208	1	104545_0_32__377132_379208_1	115512_0_10__811516_813652_-1	clade4	1465	Firmicutes	Bacilli	Bacillales	Paenibacillaceae	-	Brevibacillus	Brevibacillus laterosporus	AGTCCGAYTAATTWTGTCMT
GCA_000245735.2_ASM24573v2_genomic	AHTH01000023.1	43981_0_42__26840_28931_-1	26841	28931	-1	43981_0_42__26840_28931_-1	67797_0_144__32903_35003_-1	clade1	1129374	Proteobacteria	Gammaproteobacteria	Alteromonadales	Alteromonadaceae	-	Alishewanella	Alishewanella jeotgali KCTC 22429	GTGATGAMACTWTATTWT
GCA_009730575.1_ASM973057v1_genomic	CP046329.1	316411_0_0__732435_734526_1	732436	734526	1	43981_0_42__26840_28931_-1	67797_0_144__32903_35003_-1	clade1	24	Proteobacteria	Gammaproteobacteria	Alteromonadales	Shewanellaceae	-	Shewanella	Shewanella putrefaciens
GCA_001669775.1_ASM166977v1_genomic	LXWK01000001.1	103466_0_1__92202_94293_1	92203	94293	1	43981_0_42__26840_28931_-1	67797_0_144__32903_35003_-1	clade1	1827365	Proteobacteria	Gammaproteobacteria	Chromatiales	Chromatiaceae	-	Rheinheimera	Rheinheimera sp. SA_1	TGATGAAACTTTATTTTY
GCA_000016585.1_ASM1658v1_genomic	CP000681.1	39755_0_0__4589898_4591989_-1	4589899	4591989	-1	43981_0_42__26840_28931_-1	67797_0_144__32903_35003_-1	clade1	319224	Proteobacteria	Gammaproteobacteria	Alteromonadales	Shewanellaceae	-	Shewanella	Shewanella putrefaciens CN-32
GCA_000283535.1_ASM28353v1_genomic	AP012224.1	45648_0_0__1995501_1997472_-1	1995502	1997472	-1	45648_0_0__1995501_1997472_-1	45648_0_0__1995501_1997472_-1	clade4	748280	Proteobacteria	Betaproteobacteria	Neisseriales	Chromobacteriaceae	-	Pseudogulbenkiania	Pseudogulbenkiania sp. NH8B	AAARTTTGAAATTTH
GCA_003693445.1_ASM369344v1_genomic	RFAR01000036.1	201776_0_86__17352_19320_-1	17353	19320	-1	45648_0_0__1995501_1997472_-1	45648_0_0__1995501_1997472_-1	clade4	2480983	Proteobacteria	Betaproteobacteria	Neisseriales	Chromobacteriaceae	-	Aquitalea	Aquitalea sp. MWU14-2217	AAARTTTGAAATTTH
GCA_002909855.1_ASM290985v1_genomic	PPYA01000036.1	152204_0_86__17352_19320_-1	17353	19320	-1	45648_0_0__1995501_1997472_-1	45648_0_0__1995501_1997472_-1	clade4	2071626								AAARTTTGAAATTTH
GCA_000368845.1_Acin_ursi_NIPH_ANC_3649_V1_genomic	KB849722.1	49322_0_2__1922903_1924754_1	1922904	1924754	1	49322_0_2__1922903_1924754_1	71587_0_72__74896_76786_-1	clade4	1257043	Proteobacteria	Gammaproteobacteria	Pseudomonadales	Moraxellaceae	-	Acinetobacter	Acinetobacter ursingii ANC 3649
GCA_004921845.1_ASM492184v1_genomic	QFHD01000003.1	263155_0_113__111791_113642_1	111792	113642	1	49322_0_2__1922903_1924754_1	71587_0_72__74896_76786_-1	clade4	40215	Proteobacteria	Gammaproteobacteria	Pseudomonadales	Moraxellaceae	-	Acinetobacter	Acinetobacter junii	ATGACARSTGWTRTGTCGTT
GCA_001941805.1_ASM194180v1_genomic	CP019041.1	114797_0_0__1059949_1061800_-1	1059950	1061800	-1	49322_0_2__1922903_1924754_1	71587_0_72__74896_76786_-1	clade4	40215	Proteobacteria	Gammaproteobacteria	Pseudomonadales	Moraxellaceae	-	Acinetobacter	Acinetobacter junii	AACGACAYAWCASYTGTCAT
GCA_000369785.1_Acin_sp_NIPH_3623_V1_genomic	KB850201.1	49369_0_1__745956_747795_-1	745957	747795	-1	49322_0_2__1922903_1924754_1	71587_0_72__74896_76786_-1	clade4	1217698	Proteobacteria	Gammaproteobacteria	Pseudomonadales	Moraxellaceae	-	Acinetobacter	Acinetobacter sp. NIPH 3623	ATGACARSTGWTRTGTCGTT
GCA_002431005.1_ASM243100v1_genomic	DJDJ01000026.1	136504_0_13__8821_10660_-1	8822	10660	-1	49322_0_2__1922903_1924754_1	71587_0_72__74896_76786_-1	clade4									RTGWCAYNRGWTGYGTCGYW
GCA_008802255.1_ASM880225v1_genomic	VZOE01000019.1	300477_0_18__69391_71230_-1	69392	71230	-1	49322_0_2__1922903_1924754_1	71587_0_72__74896_76786_-1	clade4	280147	Proteobacteria	Gammaproteobacteria	Pseudomonadales	Moraxellaceae	-	Acinetobacter	Acinetobacter courvalinii	AACGACAYAWCASYTGTCAT
GCA_003815055.1_ASM381505v1_genomic	RKQE01000016.1	249425_0_6__169168_171007_1	169169	171007	1	49322_0_2__1922903_1924754_1	71587_0_72__74896_76786_-1	clade4	2485131	Proteobacteria	Gammaproteobacteria	Pseudomonadales	Moraxellaceae	-	Acinetobacter	Acinetobacter sp. BIGb0102	ATGACARCTGWTRTGTCGTT
GCA_003952705.1_ASM395270v1_genomic	CP032135.1	209815_0_0__272602_274441_1	272603	274441	1	49322_0_2__1922903_1924754_1	71587_0_72__74896_76786_-1	clade4	29430	Proteobacteria	Gammaproteobacteria	Pseudomonadales	Moraxellaceae	-	Acinetobacter	Acinetobacter haemolyticus	AACGACAYAWCASYTGTCAT
GCA_000788125.1_ac.159.2_genomic	JSZD01000015.1	68573_0_21__67350_69189_-1	67351	69189	-1	49322_0_2__1922903_1924754_1	71587_0_72__74896_76786_-1	clade4	1561068	Proteobacteria	Gammaproteobacteria	Pseudomonadales	Moraxellaceae	-	Acinetobacter	Acinetobacter sp. neg1	ARCGACACAWMAGTTGTCAT
GCA_001584665.1_ASM158466v1_genomic	JRUK01000041.1	99994_0_40__135648_137487_1	135649	137487	1	49322_0_2__1922903_1924754_1	71587_0_72__74896_76786_-1	clade4	52133	Proteobacteria	Gammaproteobacteria	Pseudomonadales	Moraxellaceae	-	Acinetobacter	Acinetobacter venetianus
GCA_900096955.1_IMG-taxon_2671180229_annotated_assembly_genomic	FMYL01000005.1	183261_0_16__89342_91181_-1	89343	91181	-1	49322_0_2__1922903_1924754_1	71587_0_72__74896_76786_-1	clade4	1219383	Proteobacteria	Gammaproteobacteria	Pseudomonadales	Moraxellaceae	-	Acinetobacter	Acinetobacter boissieri	AACGACAYAWCASYTGTCAT
GCA_005280675.1_ASM528067v1_genomic	CP040080.1	266529_0_0__1312017_1313856_-1	1312018	1313856	-1	49322_0_2__1922903_1924754_1	71587_0_72__74896_76786_-1	clade4	470	Proteobacteria	Gammaproteobacteria	Pseudomonadales	Moraxellaceae	-	Acinetobacter	Acinetobacter baumannii	AACGACACAWCAGYTGTCAT
GCA_000368845.1_Acin_ursi_NIPH_ANC_3649_V1_genomic	KB849722.1	49322_0_2__1946221_1948111_1	1946222	1948111	1	49322_0_2__1946221_1948111_1	71587_0_72__74896_76786_-1	clade4	1257043	Proteobacteria	Gammaproteobacteria	Pseudomonadales	Moraxellaceae	-	Acinetobacter	Acinetobacter ursingii ANC 3649	ATGACAGVKGWTGTGTCGT
GCA_009753775.1_ASM975377v1_genomic	WQLX01000031.1	317010_0_1__24177_26067_-1	24178	26067	-1	49322_0_2__1946221_1948111_1	71587_0_72__74896_76786_-1	clade4									TGACASATAABYTGAGATTT
GCA_001864555.1_ASM186455v1_genomic	LYJG01000002.1	111711_0_1__19077_20967_1	19078	20967	1	49322_0_2__1946221_1948111_1	71587_0_72__74896_76786_-1	clade4	470	Proteobacteria	Gammaproteobacteria	Pseudomonadales	Moraxellaceae	-	Acinetobacter	Acinetobacter baumannii	TGACASATAABYTGAGATTT
GCA_001862795.1_ASM186279v1_genomic	LYGN01000072.1	111623_0_71__24757_26647_1	24758	26647	1	49322_0_2__1946221_1948111_1	71587_0_72__74896_76786_-1	clade4	470	Proteobacteria	Gammaproteobacteria	Pseudomonadales	Moraxellaceae	-	Acinetobacter	Acinetobacter baumannii	TGACASATAABYTGAGATTT
GCA_900465415.1_Acinetobacter_baylyi_93A2_genomic	UICD01000001.1	268003_0_7__686344_688234_-1	686345	688234	-1	49322_0_2__1946221_1948111_1	71587_0_72__74896_76786_-1	clade4	202950	Proteobacteria	Gammaproteobacteria	Pseudomonadales	Moraxellaceae	-	Acinetobacter	Acinetobacter baylyi	TGACASATAABYTGAGATTT
GCA_003938865.1_ASM393886v1_genomic	RKIX01000003.1	209031_0_1__2120422_2122312_-1	2120423	2122312	-1	49322_0_2__1946221_1948111_1	71587_0_72__74896_76786_-1	clade4	2420307	Proteobacteria	Gammaproteobacteria	Pseudomonadales	Moraxellaceae	-	Acinetobacter	Acinetobacter sp. FDAARGOS_515	MAATCTCAMMWTATSTGTCA
GCA_001578145.1_ASM157814v1_genomic	CP014528.1	99711_0_0__2189887_2191777_1	2189888	2191777	1	49322_0_2__1946221_1948111_1	71587_0_72__74896_76786_-1	clade4	470	Proteobacteria	Gammaproteobacteria	Pseudomonadales	Moraxellaceae	-	Acinetobacter	Acinetobacter baumannii	TGACASATAABYTGAGATTT
GCA_000804965.1_ASM80496v1_genomic	JSCX01000051.1	69361_0_42__48102_49992_1	48103	49992	1	49322_0_2__1946221_1948111_1	71587_0_72__74896_76786_-1	clade4	470	Proteobacteria	Gammaproteobacteria	Pseudomonadales	Moraxellaceae	-	Acinetobacter	Acinetobacter baumannii	TGACASATAABYTGAGATTT
GCA_000372945.1_ASM37294v1_genomic	KB890029.1	49519_0_0__525300_527274_1	525301	527274	1	49519_0_0__525300_527274_1	45594_0_7__834056_836066_-1	clade2	157910	Proteobacteria	Betaproteobacteria	Burkholderiales	Burkholderiaceae	-	Paraburkholderia	Paraburkholderia tuberum
GCA_000377565.1_ASM37756v1_genomic	KB898364.1	49730_0_11__153933_156240_-1	153934	156240	-1	49730_0_11__153933_156240_-1	54493_0_56__43096_45547_1	clade4	1246459	Proteobacteria	Alphaproteobacteria	Rhizobiales	Rhizobiaceae	-	Rhizobium	Rhizobium sp. 2MFCol3.1
GCA_900471375.1_AFS070358_genomic	UCDZ01000048.1	195959_0_91__105958_108265_1	105959	108265	1	49730_0_11__153933_156240_-1	54493_0_56__43096_45547_1	clade4	1909294	Proteobacteria	Alphaproteobacteria	Rhizobiales	-	-	-	Rhizobiales bacterium
GCA_000377565.1_ASM37756v1_genomic	KB898353.1	49730_0_0__48678_50037_1	48679	50037	1	49730_0_0__48678_50037_1	263311_0_100__569491_571828_1	clade4	1246459	Proteobacteria	Alphaproteobacteria	Rhizobiales	Rhizobiaceae	-	Rhizobium	Rhizobium sp. 2MFCol3.1
GCA_000380205.1_ASM38020v1_genomic	KB904818.1	49860_0_0__4001635_4003966_-1	4001636	4003966	-1	49860_0_0__4001635_4003966_-1	263311_0_100__569491_571828_1	clade4	1111106	Proteobacteria	Alphaproteobacteria	Rhizobiales	Xanthobacteraceae	-	Ancylobacter	Ancylobacter sp. FA202
GCA_000378025.1_ASM37802v1_genomic	KB899087.1	49752_0_0__1863626_1865957_1	1863627	1865957	1	49860_0_0__4001635_4003966_-1	263311_0_100__569491_571828_1	clade4	1168059	Proteobacteria	Alphaproteobacteria	Rhizobiales	Xanthobacteraceae	-	-	Xanthobacteraceae bacterium 501b
GCA_000403435.2_Osci_bact_1-3_V1_genomic	KE159709.1	50882_0_6__658802_660563_1	658803	660563	1	50882_0_6__658802_660563_1	279672_0_99__27789_29538_-1	clade1	1235797	Firmicutes	Clostridia	Clostridiales	Oscillospiraceae	-	Oscillibacter	Oscillibacter sp. 1-3
GCA_000429025.1_ASM42902v1_genomic	AUBB01000040.1	52052_0_28__12625_13249_-1	12626	13249	-1	52052_0_28__12625_13249_-1			1123025	Actinobacteria	Actinomycetia	Pseudonocardiales	Pseudonocardiaceae	-	Pseudonocardia	Pseudonocardia spinosispora DSM 44797
GCA_000429025.1_ASM42902v1_genomic	AUBB01000040.1	52052_0_28__17857_18721_-1	17858	18721	-1	52052_0_28__17857_18721_-1	88215_0_59__24419_26039_1	clade2	1123025	Actinobacteria	Actinomycetia	Pseudonocardiales	Pseudonocardiaceae	-	Pseudonocardia	Pseudonocardia spinosispora DSM 44797
GCA_001984175.1_ASM198417v1_genomic	MTQP01000050.1	116179_0_46__73263_73704_1	73264	73704	1	52052_0_28__17857_18721_-1	88215_0_59__24419_26039_1	clade2	1933778	Actinobacteria	Actinomycetia	Pseudonocardiales	Pseudonocardiaceae	-	Saccharothrix	Saccharothrix sp. ALI-22-I
GCA_000429025.1_ASM42902v1_genomic	AUBB01000040.1	52052_0_28__18790_19234_-1	18791	19234	-1	52052_0_28__18790_19234_-1			1123025	Actinobacteria	Actinomycetia	Pseudonocardiales	Pseudonocardiaceae	-	Pseudonocardia	Pseudonocardia spinosispora DSM 44797
GCA_000508785.1_PseNW1.0_genomic	AZIO01000118.1	55667_0_117__34961_36989_1	34962	36989	1	55667_0_117__34961_36989_1	143006_0_12__272909_274925_1	clade4	176102	Proteobacteria	Gammaproteobacteria	Alteromonadales	Pseudoalteromonadaceae	-	Pseudoalteromonas	Pseudoalteromonas agarivorans
GCA_005887175.1_ASM588717v1_genomic	PNDH01000032.1	286128_0_144__93202_95230_-1	93203	95230	-1	55667_0_117__34961_36989_1	143006_0_12__272909_274925_1	clade4	579507	Proteobacteria	Gammaproteobacteria	Alteromonadales	Pseudoalteromonadaceae	-	Pseudoalteromonas	Pseudoalteromonas sp. S1612	AAACRGAAGTWTAYTTCCG
GCA_002310855.1_ASM231085v1_genomic	CP011012.1	130656_0_1__473047_475075_-1	473048	475075	-1	55667_0_117__34961_36989_1	143006_0_12__272909_274925_1	clade4	1312369	Proteobacteria	Gammaproteobacteria	Alteromonadales	Pseudoalteromonadaceae	-	Pseudoalteromonas	Pseudoalteromonas agarivorans DSM 14585	AAACRGAAGTWTAYTTCCG
GCA_001401785.1_ASM140178v1_genomic	LKGQ01000001.1	92406_0_0__25301_27329_1	25302	27329	1	55667_0_117__34961_36989_1	143006_0_12__272909_274925_1	clade4	1723757	Proteobacteria	Gammaproteobacteria	Alteromonadales	Pseudoalteromonadaceae	-	Pseudoalteromonas	Pseudoalteromonas sp. P1-16-1b
GCA_003952205.1_ASM395220v1_genomic	CP034440.1	209790_0_1__350595_352623_1	350596	352623	1	55667_0_117__34961_36989_1	143006_0_12__272909_274925_1	clade4	2490635	Proteobacteria	Gammaproteobacteria	Alteromonadales	Pseudoalteromonadaceae	-	Pseudoalteromonas	Pseudoalteromonas sp. Xi13	AWTCTCRATTTAAGTGSCRY
GCA_000576675.1_SOAPdenovo2.04_genomic	KK070035.1	58859_0_5__281500_283528_1	281501	283528	1	55667_0_117__34961_36989_1	143006_0_12__272909_274925_1	clade4	1452721	Proteobacteria	Gammaproteobacteria	Alteromonadales	Pseudoalteromonadaceae	-	Pseudoalteromonas	Pseudoalteromonas lipolytica SCSIO 04301	AWTCTCRATTTAAGTGSCRY
GCA_001596795.1_ASM159679v1_genomic	LVCM01000045.1	100469_0_44__19273_20371_1	19274	20371	1	55667_0_117__34961_36989_1	143006_0_12__272909_274925_1	clade4	162160	Proteobacteria	Gammaproteobacteria	Alteromonadales	Pseudoalteromonadaceae	-	Pseudoalteromonas	Pseudoalteromonas telluritireducens	AWTCTCRATTTAAGTGSCRY
GCA_001596795.1_ASM159679v1_genomic	LVCM01000045.1	100469_0_44__20411_21170_1	20412	21170	1	55667_0_117__34961_36989_1	143006_0_12__272909_274925_1	clade4	162160	Proteobacteria	Gammaproteobacteria	Alteromonadales	Pseudoalteromonadaceae	-	Pseudoalteromonas	Pseudoalteromonas telluritireducens
GCA_002433295.1_ASM243329v1_genomic	DJHW01000133.1	136619_0_132__77366_79394_-1	77367	79394	-1	55667_0_117__34961_36989_1	143006_0_12__272909_274925_1	clade4									AAACRGAAGTWTAYTTCCG
GCA_005887105.1_ASM588710v1_genomic	PNCY01000008.1	286124_0_165__176810_178838_1	176811	178838	1	55667_0_117__34961_36989_1	143006_0_12__272909_274925_1	clade4	579530	Proteobacteria	Gammaproteobacteria	Alteromonadales	Pseudoalteromonadaceae	-	Pseudoalteromonas	Pseudoalteromonas sp. S2893	AAACRGAAGTWTAYTTCCG
GCA_003668795.1_ASM366879v1_genomic	CP033066.1	200807_0_1__266216_268244_-1	266217	268244	-1	55667_0_117__34961_36989_1	143006_0_12__272909_274925_1	clade4	176102	Proteobacteria	Gammaproteobacteria	Alteromonadales	Pseudoalteromonadaceae	-	Pseudoalteromonas	Pseudoalteromonas agarivorans	AWTCTCRATTTAAGTGSCRY
GCA_005886985.1_ASM588698v1_genomic	PNCW01000023.1	286118_0_145__11021_13049_-1	11022	13049	-1	55667_0_117__34961_36989_1	143006_0_12__272909_274925_1	clade4	579532	Proteobacteria	Gammaproteobacteria	Alteromonadales	Pseudoalteromonadaceae	-	Pseudoalteromonas	Pseudoalteromonas sp. S3178
OSBN01.1	OSBN01000212.1	10946_0_211__7646_9674_-1	7647	9674	-1	55667_0_117__34961_36989_1	143006_0_12__272909_274925_1	clade4									AWTCTCRATTTAAGTGSCRY
GCA_002434665.1_ASM243466v1_genomic	DJKO01000081.1	136687_0_109__32982_35010_-1	32983	35010	-1	55667_0_117__34961_36989_1	143006_0_12__272909_274925_1	clade4									AAACRGAAGTWTAYTTCCG
ORHT01.1	ORHT01000018.1	10488_0_17__79114_81142_-1	79115	81142	-1	55667_0_117__34961_36989_1	143006_0_12__272909_274925_1	clade4
GCA_011050445.1_ASM1105044v1_genomic	DRFR01000072.1	326772_0_71__6681_8709_1	6682	8709	1	55667_0_117__34961_36989_1	143006_0_12__272909_274925_1	clade4
GCA_001399995.1_ASM139999v1_genomic	LJSP01000004.1	92322_0_3__44958_46986_-1	44959	46986	-1	55667_0_117__34961_36989_1	143006_0_12__272909_274925_1	clade4	1715254	Proteobacteria	Gammaproteobacteria	Alteromonadales	Pseudoalteromonadaceae	-	Pseudoalteromonas	Pseudoalteromonas sp. P1-11	AWTCTCRATTTAAGTGSCRY
GCA_002331165.1_ASM233116v1_genomic	DCYU01000092.1	131654_0_142__19974_22002_-1	19975	22002	-1	55667_0_117__34961_36989_1	143006_0_12__272909_274925_1	clade4									AWTCTCRATTTAAGTGSCRY
GCA_001400005.1_ASM140000v1_genomic	LKBC01000001.1	92323_0_0__269079_271107_-1	269080	271107	-1	55667_0_117__34961_36989_1	143006_0_12__272909_274925_1	clade4	1723760								AWTCTCRATTTAAGTGSCRY
GCA_000518945.1_ASM51894v1_genomic	JAEO01000020.1	56069_0_34__91279_93511_-1	91280	93511	-1	56069_0_34__91279_93511_-1	188699_0_5__199236_201378_-1	clade1	935835	Firmicutes	Bacilli	Bacillales	Bacillaceae	-	Bacillus	Bacillus sp. J13
GCA_001696705.1_ASM169670v1_genomic	MBFH01000012.1	104545_0_2__133597_134248_-1	133598	134248	-1	104545_0_2__133597_134248_-1			1465	Firmicutes	Bacilli	Bacillales	Paenibacillaceae	-	Brevibacillus	Brevibacillus laterosporus	RAWAAWAARGTWTTAGACTG
OJFG01.1	OJFG01000174.1	6323_0_173__13022_15152_-1	13023	15152	-1	6323_0_173__13022_15152_-1	252196_0_10__37629_39750_1	clade1
GCA_002733295.1_ASM273329v1_genomic	NVVC01000001.1	145405_0_198__64614_66744_1	64615	66744	1	6323_0_173__13022_15152_-1	252196_0_10__37629_39750_1	clade1	232	Proteobacteria	Gammaproteobacteria	Alteromonadales	Alteromonadaceae	-	Alteromonas	Alteromonas sp.	AWGGACAAACTTTATTGTMT
OJBB01.1	OJBB01000028.1	6214_0_27__75806_77927_1	75807	77927	1	6323_0_173__13022_15152_-1	252196_0_10__37629_39750_1	clade1
GCA_000314955.1_ASM31495v1_genomic	BAEM01000006.1	47066_0_57__40281_42396_-1	40282	42396	-1	6323_0_173__13022_15152_-1	252196_0_10__37629_39750_1	clade1	1127672	Proteobacteria	Gammaproteobacteria	Alteromonadales	Alteromonadaceae	-	Paraglaciecola	Paraglaciecola chathamensis S18K6	AWGGACAAACTTTATTGTMT
GCA_000702965.1_ASM70296v1_genomic	JNLF01000007.1	64834_0_6__120532_122476_-1	120533	122476	-1	64834_0_6__120532_122476_-1	44640_0_0__1992990_1994841_-1	clade2	1458463	Firmicutes	Clostridia	Clostridiales	Lachnospiraceae	-	Butyrivibrio	Butyrivibrio sp. AE2032	TTTTWCATSRMKTTTGCCAA
GCA_000710145.1_ASM71014v1_genomic	JNWI01000039.1	65174_0_38__39366_41430_1	39367	41430	1	65174_0_38__39366_41430_1	149248_0_52__46273_47914_1	clade2	1537702	Proteobacteria	Betaproteobacteria	Burkholderiales	Comamonadaceae	-	Delftia	Delftia sp. 670
GCA_000715965.1_ASM71596v1_genomic	JNZC01000001.1	65434_0_0__8560_8971_1	8561	8971	1	65434_0_0__8560_8971_1			1993	Actinobacteria	Actinomycetia	Streptosporangiales	Thermomonosporaceae	-	Actinomadura	Actinomadura madurae
GCA_000717025.1_ASM71702v1_genomic	JNXG01000025.1	65483_0_24__41236_43387_-1	41237	43387	-1	65483_0_24__41236_43387_-1	88215_0_59__24419_26039_1	clade2	66869	Actinobacteria	Actinomycetia	Streptomycetales	Streptomycetaceae	-	Streptomyces	Streptomyces atroolivaceus
GCA_000718675.1_ASM71867v1_genomic	JOBP01000020.1	65563_0_19__169920_172056_1	169921	172056	1	65563_0_19__169920_172056_1	191977_0_30__226979_229082_1	clade2	132474
GCA_000721665.1_ASM72166v1_genomic	JOJJ01000024.1	65713_0_23__82152_84288_1	82153	84288	1	65563_0_19__169920_172056_1	191977_0_30__226979_229082_1	clade2	132474
GCA_009377235.1_ASM937723v1_genomic	VMNX01000015.1	301661_0_65__21739_23869_1	21740	23869	1	65563_0_19__169920_172056_1	191977_0_30__226979_229082_1	clade2
GCA_000719605.1_ASM71960v1_genomic	JOHB01000055.1	65610_0_54__15374_17753_-1	15375	17753	-1	65610_0_54__15374_17753_-1	88215_0_59__24419_26039_1	clade2	1463888	Actinobacteria	Actinomycetia	Streptomycetales	Streptomycetaceae	-	Streptomyces	Streptomyces sp. NRRL S-1813
GCA_009811595.1_ASM981159v1_genomic	BLIP01000003.1	318869_0_2__1699153_1701520_-1	1699154	1701520	-1	65610_0_54__15374_17753_-1	88215_0_59__24419_26039_1	clade2	68044	Actinobacteria	Actinomycetia	Streptomycetales	Streptomycetaceae	-	Streptomyces	Streptomyces libani subsp. libani
GCA_002114065.1_ASM211406v1_genomic	MTKC01000002.1	121912_0_0__20812_23170_1	20813	23170	1	65610_0_54__15374_17753_-1	88215_0_59__24419_26039_1	clade2	146922
GCA_003259575.1_ASM325957v1_genomic	QLLU01000022.1	165194_0_21__11038_13402_1	11039	13402	1	65610_0_54__15374_17753_-1	88215_0_59__24419_26039_1	clade2	1305822	Actinobacteria	Actinomycetia	Streptomycetales	Streptomycetaceae	-	Streptomyces	Streptomyces sp. DpondAA-A50
GCA_009865465.1_ASM986546v1_genomic	WWKF01000001.1	320470_0_0__33870_36234_1	33871	36234	1	65610_0_54__15374_17753_-1	88215_0_59__24419_26039_1	clade2
GCA_003254205.1_ASM325420v1_genomic	QKZP01000021.1	164959_0_20__63454_65818_-1	63455	65818	-1	65610_0_54__15374_17753_-1	88215_0_59__24419_26039_1	clade2	1305824	Actinobacteria	Actinomycetia	Streptomycetales	Streptomycetaceae	-	Streptomyces	Streptomyces sp. DvalAA-21
GCA_005795905.1_ASM579590v1_genomic	VAWE01000001.1	284960_0_0__20537_22892_1	20538	22892	1	65610_0_54__15374_17753_-1	88215_0_59__24419_26039_1	clade2	1817406	Actinobacteria	Actinomycetia	Streptomycetales	Streptomycetaceae	-	Streptomyces	Streptomyces marianii
GCA_900102095.1_IMG-taxon_2667527442_annotated_assembly_genomic	FNAX01000035.1	183680_0_17__14848_17200_-1	14849	17200	-1	65610_0_54__15374_17753_-1	88215_0_59__24419_26039_1	clade2	235987	Actinobacteria	Actinomycetia	Streptomycetales	Streptomycetaceae	-	Streptomyces	Streptomyces jietaisiensis
GCA_003814875.1_ASM381487v1_genomic	RKQF01000003.1	249416_0_2__95717_97991_-1	95718	97991	-1	65610_0_54__15374_17753_-1	88215_0_59__24419_26039_1	clade2	1938851	Actinobacteria	Actinomycetia	Streptomycetales	Streptomycetaceae	-	Streptomyces	Streptomyces sp. Ag109_O5-1
GCA_002551425.1_ASM255142v1_genomic	NTHI01000014.1	141437_0_445__33978_34857_-1	33979	34857	-1	65610_0_54__15374_17753_-1	88215_0_59__24419_26039_1	clade2	1827634	Actinobacteria	Actinomycetia	Streptomycetales	Streptomycetaceae	-	Streptomyces	Streptomyces sp. b94
GCA_003254205.1_ASM325420v1_genomic	QKZP01000022.1	164959_0_21__58439_60803_-1	58440	60803	-1	65610_0_54__15374_17753_-1	88215_0_59__24419_26039_1	clade2	1305824	Actinobacteria	Actinomycetia	Streptomycetales	Streptomycetaceae	-	Streptomyces	Streptomyces sp. DvalAA-21
GCA_900095575.1_IMG-taxon_2657245715_annotated_assembly_genomic	FMIG01000063.1	183158_0_31__31083_33447_-1	31084	33447	-1	65610_0_54__15374_17753_-1	88215_0_59__24419_26039_1	clade2	1839770	Actinobacteria	Actinomycetia	Streptomycetales	Streptomycetaceae	-	Streptomyces	Streptomyces sp. DpondAA-F4
GCA_009862105.1_ASM986210v1_genomic	WWGU01000029.1	320339_0_21__33801_36165_1	33802	36165	1	65610_0_54__15374_17753_-1	88215_0_59__24419_26039_1	clade2
GCA_009862045.1_ASM986204v1_genomic	WWGR01000016.1	320337_0_7__11038_13402_1	11039	13402	1	65610_0_54__15374_17753_-1	88215_0_59__24419_26039_1	clade2
GCA_900091715.1_IMG-taxon_2657245702_annotated_assembly_genomic	FMBZ01000008.1	182913_0_111__31083_33447_-1	31084	33447	-1	65610_0_54__15374_17753_-1	88215_0_59__24419_26039_1	clade2	1839771	Actinobacteria	Actinomycetia	Streptomycetales	Streptomycetaceae	-	Streptomyces	Streptomyces sp. DpondAA-F4a
GCA_000382745.1_ASM38274v1_genomic	ARPI01000019.1	49981_0_18__58449_60813_-1	58450	60813	-1	65610_0_54__15374_17753_-1	88215_0_59__24419_26039_1	clade2	1155717	Actinobacteria	Actinomycetia	Streptomycetales	Streptomycetaceae	-	Streptomyces	Streptomyces sp. DvalAA-83
GCA_000177195.2_ASM17719v2_genomic	CP002993.1	41749_0_0__33870_36234_1	33871	36234	1	65610_0_54__15374_17753_-1	88215_0_59__24419_26039_1	clade2	862751	Actinobacteria	Actinomycetia	Streptomycetales	Streptomycetaceae	-	Streptomyces	Streptomyces sp. SirexAA-E
GCA_000382745.1_ASM38274v1_genomic	ARPI01000018.1	49981_0_17__33801_36165_1	33802	36165	1	65610_0_54__15374_17753_-1	88215_0_59__24419_26039_1	clade2	1155717	Actinobacteria	Actinomycetia	Streptomycetales	Streptomycetaceae	-	Streptomyces	Streptomyces sp. DvalAA-83
GCA_004364835.1_ASM436483v1_genomic	SOAR01000013.1	255688_0_12__43423_45787_1	43424	45787	1	65610_0_54__15374_17753_-1	88215_0_59__24419_26039_1	clade2	2512171	Actinobacteria	Actinomycetia	Streptomycetales	Streptomycetaceae	-	Streptomyces	Streptomyces sp. BK141
GCA_009862105.1_ASM986210v1_genomic	WWGU01000002.1	320339_0_11__58449_60813_-1	58450	60813	-1	65610_0_54__15374_17753_-1	88215_0_59__24419_26039_1	clade2
GCA_009863165.1_ASM986316v1_genomic	WWJC01000067.1	320393_0_97__31083_33447_-1	31084	33447	-1	65610_0_54__15374_17753_-1	88215_0_59__24419_26039_1	clade2
GCA_009862475.1_ASM986247v1_genomic	WWJB01000008.1	320358_0_255__31083_33447_-1	31084	33447	-1	65610_0_54__15374_17753_-1	88215_0_59__24419_26039_1	clade2
GCA_009829585.1_ASM982958v1_genomic	RSEG01000035.1	319267_0_28__25066_27421_-1	25067	27421	-1	65610_0_54__15374_17753_-1	88215_0_59__24419_26039_1	clade2	1932	Actinobacteria	Actinomycetia	Streptomycetales	Streptomycetaceae	-	Streptomyces	Streptomyces tendae
GCA_002551425.1_ASM255142v1_genomic	NTHI01000014.1	141437_0_445__32675_33404_-1	32676	33404	-1	65610_0_54__15374_17753_-1	88215_0_59__24419_26039_1	clade2	1827634	Actinobacteria	Actinomycetia	Streptomycetales	Streptomycetaceae	-	Streptomyces	Streptomyces sp. b94
GCA_000367365.1_ASM36736v1_genomic	BARF01000142.1	49248_0_60__23596_25957_1	23597	25957	1	65610_0_54__15374_17753_-1	88215_0_59__24419_26039_1	clade2	1312234	Actinobacteria	Actinomycetia	Streptomycetales	Streptomycetaceae	-	Streptomyces	Streptomyces prunicolor NBRC 13075
GCA_007113505.1_ASM711350v1_genomic	CP041612.1	291477_0_0__12013794_12016143_-1	12013795	12016143	-1	65610_0_54__15374_17753_-1	88215_0_59__24419_26039_1	clade2	2594460	Actinobacteria	Actinomycetia	Streptomycetales	Streptomycetaceae	-	Streptomyces	Streptomyces sp. S1A1-8
GCA_007113465.1_ASM711346v1_genomic	CP041611.1	291475_0_0__12018794_12021143_-1	12018795	12021143	-1	65610_0_54__15374_17753_-1	88215_0_59__24419_26039_1	clade2	2594458	Actinobacteria	Actinomycetia	Streptomycetales	Streptomycetaceae	-	Streptomyces	Streptomyces sp. S1A1-3
GCA_001406115.1_Streptomyces_venezuelae_ATCC_15439_genomic	LN881739.1	92583_0_0__9004542_9006900_-1	9004543	9006900	-1	65610_0_54__15374_17753_-1	88215_0_59__24419_26039_1	clade2	54571	Actinobacteria	Actinomycetia	Streptomycetales	Streptomycetaceae	-	Streptomyces	Streptomyces venezuelae
GCA_001443625.1_ASM144362v1_genomic	CP013129.1	94251_0_0__56703_59061_1	56704	59061	1	65610_0_54__15374_17753_-1	88215_0_59__24419_26039_1	clade2	54571	Actinobacteria	Actinomycetia	Streptomycetales	Streptomycetaceae	-	Streptomyces	Streptomyces venezuelae
GCA_002551425.1_ASM255142v1_genomic	NTHI01000014.1	141437_0_445__33400_33643_-1	33401	33643	-1	65610_0_54__15374_17753_-1	88215_0_59__24419_26039_1	clade2	1827634	Actinobacteria	Actinomycetia	Streptomycetales	Streptomycetaceae	-	Streptomyces	Streptomyces sp. b94
GCA_000720805.1_ASM72080v1_genomic	JODI01000122.1	65670_0_121__7450_7924_-1	7451	7924	-1	65670_0_121__7450_7924_-1			1935	Actinobacteria	Actinomycetia	Streptomycetales	Streptomycetaceae	-	Streptomyces	Streptomyces violaceoruber
GCA_003336225.1_ASM333622v1_genomic	QPID01000009.1	168015_0_29__88080_90342_1	88081	90342	1	168015_0_29__88080_90342_1	154374_0_36__441249_443529_-1	clade1	2282215	Proteobacteria	Gammaproteobacteria	Alteromonadales	Psychromonadaceae	-	Corallincola	Corallincola sp. C4	RGTTTCCAACTWSAA
GCA_003336665.1_ASM333666v1_genomic	QPIJ01000041.1	168030_0_114__32042_33938_1	32043	33938	1	168030_0_114__32042_33938_1	320190_0_31__165040_166936_1	clade4	2282306	Proteobacteria	Gammaproteobacteria	Oceanospirillales	Halomonadaceae	-	Halomonas	Halomonas sp. TQ8S
GCA_001273775.1_ASM127377v1_genomic	CP011801.1	86445_0_0__4029535_4031737_-1	4029536	4031737	-1	86445_0_0__4029535_4031737_-1	188699_0_5__199236_201378_-1	clade1	42253	Nitrospirae	Nitrospira	Nitrospirales	Nitrospiraceae	-	Nitrospira	Nitrospira moscoviensis	AGTTTACGACTTTAT
GCA_001273775.1_ASM127377v1_genomic	CP011801.1	86445_0_0__113670_115860_-1	113671	115860	-1	86445_0_0__113670_115860_-1	188699_0_5__199236_201378_-1	clade1	42253	Nitrospirae	Nitrospira	Nitrospirales	Nitrospiraceae	-	Nitrospira	Nitrospira moscoviensis	GTTTCCNTAWYTTYTKTHWT
GCA_001273775.1_ASM127377v1_genomic	CP011801.1	86445_0_0__4406409_4408599_1	4406410	4408599	1	86445_0_0__113670_115860_-1	188699_0_5__199236_201378_-1	clade1	42253	Nitrospirae	Nitrospira	Nitrospirales	Nitrospiraceae	-	Nitrospira	Nitrospira moscoviensis	GTTTCCNTAWYTTYTKTHWT
GCA_001298955.1_11861_6_29_genomic	CYTC01000010.1	87596_0_9__128982_130998_-1	128983	130998	-1	87596_0_9__128982_130998_-1	270769_0_5__149718_151731_-1	clade1	1353890	Proteobacteria	Betaproteobacteria	Burkholderiales	Alcaligenaceae	-	Achromobacter	Achromobacter kerstersii
GCA_003345125.1_ASM334512v1_genomic	QOZU01000005.1	168302_0_229__65773_68008_1	65774	68008	1	168302_0_229__65773_68008_1	135321_0_0__1258842_1260996_1	clade4	82367	Proteobacteria	Alphaproteobacteria	Rhodobacterales	Rhodobacteraceae	-	Paracoccus	Paracoccus pantotrophus	RRGGSTCAYTTTATGCTTG
GCA_003387045.1_ASM338704v1_genomic	QUMX01000013.1	169519_0_12__98814_101046_-1	98815	101046	-1	168302_0_229__65773_68008_1	135321_0_0__1258842_1260996_1	clade4	34007	Proteobacteria	Alphaproteobacteria	Rhodobacterales	Rhodobacteraceae	-	Paracoccus	Paracoccus versutus
GCA_000763885.1_ASM76388v1_genomic	JRKO01000052.1	67560_0_51__11772_14004_1	11773	14004	1	168302_0_229__65773_68008_1	135321_0_0__1258842_1260996_1	clade4	34007	Proteobacteria	Alphaproteobacteria	Rhodobacterales	Rhodobacteraceae	-	Paracoccus	Paracoccus versutus
GCA_003344805.1_ASM334480v1_genomic	QPML01000080.1	168293_0_226__17536_19540_-1	17537	19540	-1	168302_0_229__65773_68008_1	135321_0_0__1258842_1260996_1	clade4	34007	Proteobacteria	Alphaproteobacteria	Rhodobacterales	Rhodobacteraceae	-	Paracoccus	Paracoccus versutus
GCA_000371965.1_ASM37196v1_genomic	AQUO01000001.1	49475_0_0__659224_659704_1	659225	659704	1	168302_0_229__65773_68008_1	135321_0_0__1258842_1260996_1	clade4	1101189	Proteobacteria	Alphaproteobacteria	Rhodobacterales	Rhodobacteraceae	-	Paracoccus	Paracoccus sp. N5
GCA_001313445.1_ASM131344v1_genomic	BBFW01000060.1	88215_0_59__24419_26039_1	24420	26039	1	88215_0_59__24419_26039_1	88215_0_59__24419_26039_1	clade2	1303681	Actinobacteria	Actinomycetia	Corynebacteriales	Nocardiaceae	-	Rhodococcus	Rhodococcus qingshengii JCM 15477
GCA_003345755.1_ASM334575v1_genomic	QQOQ01000011.1	168325_0_10__33990_35919_1	33991	35919	1	168325_0_10__33990_35919_1	255603_0_14__60321_62247_-1	clade3	654	Proteobacteria	Gammaproteobacteria	Aeromonadales	Aeromonadaceae	-	Aeromonas	Aeromonas veronii
GCA_001684445.1_ASM168444v1_genomic	LYXN01000138.1	104022_0_137__40177_42106_1	40178	42106	1	168325_0_10__33990_35919_1	255603_0_14__60321_62247_-1	clade3	644	Proteobacteria	Gammaproteobacteria	Aeromonadales	Aeromonadaceae	-	Aeromonas	Aeromonas hydrophila	WTTTTYBBAAATWRRTGAGA
GCA_001634345.1_ASM163434v1_genomic	CP015448.1	101979_0_0__1088697_1090626_1	1088698	1090626	1	168325_0_10__33990_35919_1	255603_0_14__60321_62247_-1	clade3	654	Proteobacteria	Gammaproteobacteria	Aeromonadales	Aeromonadaceae	-	Aeromonas	Aeromonas veronii	WTTTTYBBAAATWRRTGAGA
GCA_001756345.1_ASM175634v1_genomic	MAKJ01000084.1	106453_0_83__88138_90067_-1	88139	90067	-1	168325_0_10__33990_35919_1	255603_0_14__60321_62247_-1	clade3	644	Proteobacteria	Gammaproteobacteria	Aeromonadales	Aeromonadaceae	-	Aeromonas	Aeromonas hydrophila	TTTWYKBAAATWRWTGAGAC
GCA_006246235.1_ASM624623v1_genomic	NKXE01000022.1	287342_0_14__33699_35628_1	33700	35628	1	168325_0_10__33990_35919_1	255603_0_14__60321_62247_-1	clade3	654	Proteobacteria	Gammaproteobacteria	Aeromonadales	Aeromonadaceae	-	Aeromonas	Aeromonas veronii	WTTTTYBBAAATWRRTGAGA
GCA_008802305.1_ASM880230v1_genomic	VZQA01000002.1	300480_0_71__33941_35870_1	33942	35870	1	168325_0_10__33990_35919_1	255603_0_14__60321_62247_-1	clade3	654	Proteobacteria	Gammaproteobacteria	Aeromonadales	Aeromonadaceae	-	Aeromonas	Aeromonas veronii
GCA_002903485.1_ASM290348v1_genomic	CP026226.1	151974_0_0__2327392_2329321_1	2327393	2329321	1	168325_0_10__33990_35919_1	255603_0_14__60321_62247_-1	clade3	1920107	Proteobacteria	Gammaproteobacteria	Aeromonadales	Aeromonadaceae	-	Aeromonas	Aeromonas sp. ASNIH7	TYAWTAHTRWTTTTATWRA
GCA_001756325.1_ASM175632v1_genomic	MAKI01000023.1	106452_0_22__36849_38778_1	36850	38778	1	168325_0_10__33990_35919_1	255603_0_14__60321_62247_-1	clade3	644	Proteobacteria	Gammaproteobacteria	Aeromonadales	Aeromonadaceae	-	Aeromonas	Aeromonas hydrophila	TTTWYKBAAATWRWTGAGAC
GCA_009906335.1_ASM990633v1_genomic	JAAALX010000054.1	321696_0_90__62226_64155_-1	62227	64155	-1	168325_0_10__33990_35919_1	255603_0_14__60321_62247_-1	clade3
GCA_000724965.1_ASM72496v1_genomic	JPEH01000001.1	65854_0_0__4103222_4105151_-1	4103223	4105151	-1	168325_0_10__33990_35919_1	255603_0_14__60321_62247_-1	clade3	644	Proteobacteria	Gammaproteobacteria	Aeromonadales	Aeromonadaceae	-	Aeromonas	Aeromonas hydrophila	WTTTTYBBAAATWRRTGAGA
GCA_006246225.1_ASM624622v1_genomic	NKWW01000032.1	287341_0_91__85897_87826_-1	85898	87826	-1	168325_0_10__33990_35919_1	255603_0_14__60321_62247_-1	clade3	651	Proteobacteria	Gammaproteobacteria	Aeromonadales	Aeromonadaceae	-	Aeromonas	Aeromonas media
GCA_002906945.1_ASM290694v1_genomic	PPUW01000014.1	152139_0_13__95758_97687_-1	95759	97687	-1	168325_0_10__33990_35919_1	255603_0_14__60321_62247_-1	clade3	654	Proteobacteria	Gammaproteobacteria	Aeromonadales	Aeromonadaceae	-	Aeromonas	Aeromonas veronii	TYAWTAHTRWTTTTATWRA
GCA_000783695.2_ASM78369v2_genomic	JTBG02000005.1	68397_0_7__2256969_2258898_1	2256970	2258898	1	168325_0_10__33990_35919_1	255603_0_14__60321_62247_-1	clade3	648	Proteobacteria	Gammaproteobacteria	Aeromonadales	Aeromonadaceae	-	Aeromonas	Aeromonas caviae
GCA_006246545.1_ASM624654v1_genomic	NKXI01000002.1	287357_0_19__193486_195415_-1	193487	195415	-1	168325_0_10__33990_35919_1	255603_0_14__60321_62247_-1	clade3	644	Proteobacteria	Gammaproteobacteria	Aeromonadales	Aeromonadaceae	-	Aeromonas	Aeromonas hydrophila	TTTWYKBAAATWRWTGAGAC
GCA_003036425.1_ASM303642v1_genomic	PZKL01000022.1	157024_0_3__33990_35919_1	33991	35919	1	168325_0_10__33990_35919_1	255603_0_14__60321_62247_-1	clade3	654	Proteobacteria	Gammaproteobacteria	Aeromonadales	Aeromonadaceae	-	Aeromonas	Aeromonas veronii
GCA_009725185.1_ASM972518v1_genomic	VOIP01000004.1	316196_0_24__39361_41290_1	39362	41290	1	168325_0_10__33990_35919_1	255603_0_14__60321_62247_-1	clade3
GCA_900156085.1_IMG-taxon_2708742417_annotated_assembly_genomic	FTMU01000007.1	188196_0_58__86776_88705_-1	86777	88705	-1	168325_0_10__33990_35919_1	255603_0_14__60321_62247_-1	clade3	654	Proteobacteria	Gammaproteobacteria	Aeromonadales	Aeromonadaceae	-	Aeromonas	Aeromonas veronii	TTTWYKBAAATWRWTGAGAC
GCA_000803185.1_ASM80318v1_genomic	JSXE01000004.1	69290_0_74__189210_191139_-1	189211	191139	-1	168325_0_10__33990_35919_1	255603_0_14__60321_62247_-1	clade3	644	Proteobacteria	Gammaproteobacteria	Aeromonadales	Aeromonadaceae	-	Aeromonas	Aeromonas hydrophila	TTTWYKBAAATWRWTGAGAC
GCA_001593245.1_ASM159324v1_genomic	CP012504.1	100329_0_0__4906466_4908395_-1	4906467	4908395	-1	168325_0_10__33990_35919_1	255603_0_14__60321_62247_-1	clade3	654	Proteobacteria	Gammaproteobacteria	Aeromonadales	Aeromonadaceae	-	Aeromonas	Aeromonas veronii
GCA_002180335.1_ASM218033v1_genomic	CP021654.1	124864_0_0__4037302_4039231_1	4037303	4039231	1	168325_0_10__33990_35919_1	255603_0_14__60321_62247_-1	clade3	645	Proteobacteria	Gammaproteobacteria	Aeromonadales	Aeromonadaceae	-	Aeromonas	Aeromonas salmonicida
GCA_001602235.1_ASM160223v1_genomic	BDAS01000006.1	100634_0_5__40537_42517_-1	40538	42517	-1	100634_0_5__40537_42517_-1	100634_0_5__40537_42517_-1	clade4	1113895	Proteobacteria	Gammaproteobacteria	Oceanospirillales	Alcanivoracaceae	-	Alcanivorax	Alcanivorax sp. NBRC 102024
OQST01.1	OQST01000621.1	10101_0_620__10244_12224_1	10245	12224	1	100634_0_5__40537_42517_-1	100634_0_5__40537_42517_-1	clade4
GCA_002837115.1_ASM283711v1_genomic	KZ477955.1	149092_0_4__157185_159165_1	157186	159165	1	100634_0_5__40537_42517_-1	100634_0_5__40537_42517_-1	clade4	1435975	Proteobacteria	Gammaproteobacteria	Oceanospirillales	Alcanivoracaceae	-	Alcanivorax	Alcanivorax sp. 97CO-6
GCA_000524665.1_97_5_for_version_1_of_the_Alcanivorax_sp._97CO-5_genome_genomic	KI965904.1	56318_0_27__157185_159165_1	157186	159165	1	100634_0_5__40537_42517_-1	100634_0_5__40537_42517_-1	clade4	1435973	Proteobacteria	Gammaproteobacteria	Oceanospirillales	Alcanivoracaceae	-	Alcanivorax	Alcanivorax sp. 97CO-5
OJHC01.1	OJHC01000159.1	6371_0_158__8870_10850_1	8871	10850	1	100634_0_5__40537_42517_-1	100634_0_5__40537_42517_-1	clade4
OJBY01.1	OJBY01000433.1	6237_0_432__8870_10850_1	8871	10850	1	100634_0_5__40537_42517_-1	100634_0_5__40537_42517_-1	clade4
OJFG01.1	OJFG01000281.1	6323_0_280__11095_13075_-1	11096	13075	-1	100634_0_5__40537_42517_-1	100634_0_5__40537_42517_-1	clade4
GCA_001414055.1_ASM141405v1_genomic	CP013002.1	92919_0_0__1542778_1545010_-1	1542779	1545010	-1	92919_0_0__1542778_1545010_-1	337284_0_0__1779697_1781914_1	clade4	69395	Proteobacteria	Alphaproteobacteria	Caulobacterales	Caulobacteraceae	-	Caulobacter	Caulobacter henricii	MCMACTTAARRCTGKCCRCR
GCA_001414055.1_ASM141405v1_genomic	CP013002.1	92919_0_0__1572537_1574706_-1	1572538	1574706	-1	92919_0_0__1572537_1574706_-1	337284_0_0__1779697_1781914_1	clade4	69395	Proteobacteria	Alphaproteobacteria	Caulobacterales	Caulobacteraceae	-	Caulobacter	Caulobacter henricii	MCMACTTAARRCTGKCCRCR
GCA_001426885.1_Root1444_genomic	LMFP01000001.1	93532_0_0__601606_603655_1	601607	603655	1	93532_0_0__601606_603655_1	270769_0_5__149718_151731_-1	clade1	1736464	Proteobacteria	Betaproteobacteria	Burkholderiales	Comamonadaceae	-	Pelomonas	Pelomonas sp. Root1444
GCA_001431535.1_ASM143153v1_genomic	LDJK01000008.1	93715_0_126__67085_68858_1	67086	68858	1	93715_0_126__67085_68858_1	820_0_2456__16784_18581_-1	clade3	517011	Proteobacteria	Gammaproteobacteria	Xanthomonadales	Xanthomonadaceae	-	Stenotrophomonas	Stenotrophomonas chelatiphaga
OPWH01.1	OPWH01000823.1	9534_0_822__8013_10167_1	8014	10167	1	9534_0_822__8013_10167_1	347342_0_5__28168_30319_1	clade1
GCA_003464345.1_ASM346434v1_genomic	QRYQ01000010.1	172058_0_1__36521_38675_1	36522	38675	1	9534_0_822__8013_10167_1	347342_0_5__28168_30319_1	clade1	1735	Firmicutes	Erysipelotrichia	Erysipelotrichales	Erysipelotrichaceae	-	Holdemanella	Holdemanella biformis
GCA_003436425.1_ASM343642v1_genomic	QSPK01000054.1	171422_0_122__6849_9003_1	6850	9003	1	9534_0_822__8013_10167_1	347342_0_5__28168_30319_1	clade1	2292353	Firmicutes	Clostridia	Clostridiales	Eubacteriaceae	-	Eubacterium	Eubacterium sp. TM05-53	STAAACGTAAYKCTTAGTTT
OPVC01.1	OPVC01000864.1	9503_0_863__11794_13948_-1	11795	13948	-1	9534_0_822__8013_10167_1	347342_0_5__28168_30319_1	clade1
UPLR01.1	UPLR01000037.1	16624_0_36__70780_72934_-1	70781	72934	-1	9534_0_822__8013_10167_1	347342_0_5__28168_30319_1	clade1
OLYB01.1	OLYB01001013.1	8099_0_1012__9186_11082_-1	9187	11082	-1	9534_0_822__8013_10167_1	347342_0_5__28168_30319_1	clade1
UYFM01.1	UYFM01000058.1	279437_0_57__71529_73284_-1	71530	73284	-1	9534_0_822__8013_10167_1	347342_0_5__28168_30319_1	clade1
QZLN01.1	QZLN01000153.1	14542_0_152__52047_54201_-1	52048	54201	-1	9534_0_822__8013_10167_1	347342_0_5__28168_30319_1	clade1									STAAACGTAAYKCTTAGTTT
UZJF01.1	UZJF01001481.1	279575_0_1480__7416_9570_1	7417	9570	1	9534_0_822__8013_10167_1	347342_0_5__28168_30319_1	clade1
OGOQ01.1	OGOQ01000605.1	4575_0_604__8978_11132_-1	8979	11132	-1	9534_0_822__8013_10167_1	347342_0_5__28168_30319_1	clade1									GAAACTAASAACTTCTTTTA
GCA_902399955.1_UHGG_MGYG-HGUT-03699_genomic	CABOHB010000054.1	303653_0_53__6849_9003_1	6850	9003	1	9534_0_822__8013_10167_1	347342_0_5__28168_30319_1	clade1	2049044	Firmicutes	Erysipelotrichia	Erysipelotrichales	Erysipelotrichaceae	-	-	Erysipelotrichaceae bacterium	STAAACGTAAYKCTTAGTTT
UPMT01.1	UPMT01000300.1	16652_0_299__40152_42306_-1	40153	42306	-1	9534_0_822__8013_10167_1	347342_0_5__28168_30319_1	clade1
UZHJ01.1	UZHJ01000534.1	279557_0_533__8358_10512_1	8359	10512	1	9534_0_822__8013_10167_1	347342_0_5__28168_30319_1	clade1
OPDW01.1	OPDW01000834.1	9053_0_833__9469_11623_1	9470	11623	1	9534_0_822__8013_10167_1	347342_0_5__28168_30319_1	clade1
OPAI01.1	OPAI01000764.1	8961_0_763__9733_11887_-1	9734	11887	-1	9534_0_822__8013_10167_1	347342_0_5__28168_30319_1	clade1
UMKB01.1	UMKB01055072.1	15925_0_55071__9684_11838_-1	9685	11838	-1	9534_0_822__8013_10167_1	347342_0_5__28168_30319_1	clade1
GCA_003464225.1_ASM346422v1_genomic	QRYH01000002.1	172052_0_11__83277_85431_1	83278	85431	1	9534_0_822__8013_10167_1	347342_0_5__28168_30319_1	clade1	1735	Firmicutes	Erysipelotrichia	Erysipelotrichales	Erysipelotrichaceae	-	Holdemanella	Holdemanella biformis
OPDD01.1	OPDD01000122.1	9034_0_121__24349_24892_1	24350	24892	1	9534_0_822__8013_10167_1	347342_0_5__28168_30319_1	clade1
ORWG01.1	ORWG01000607.1	10865_0_606__10903_11446_1	10904	11446	1	9534_0_822__8013_10167_1	347342_0_5__28168_30319_1	clade1
OKTB01.1	OKTB01000581.1	7329_0_580__7310_9464_-1	7311	9464	-1	9534_0_822__8013_10167_1	347342_0_5__28168_30319_1	clade1
GCA_001523845.1_ASM152384v1_genomic	LOVT01000004.1	97379_0_3__229955_231200_-1	229956	231200	-1	97379_0_3__229955_231200_-1			1503054	Proteobacteria	Betaproteobacteria	Burkholderiales	Burkholderiaceae	-	Burkholderia	Burkholderia stagnalis
GCA_001534505.1_ASM153450v1_genomic	LPMS01000113.1	97899_0_112__79625_80870_1	79626	80870	1	97379_0_3__229955_231200_-1			1503054	Proteobacteria	Betaproteobacteria	Burkholderiales	Burkholderiaceae	-	Burkholderia	Burkholderia stagnalis
GCA_001718955.1_ASM171895v1_genomic	CP013460.1	105445_0_2__469940_471185_1	469941	471185	1	97379_0_3__229955_231200_-1			1503054	Proteobacteria	Betaproteobacteria	Burkholderiales	Burkholderiaceae	-	Burkholderia	Burkholderia stagnalis
GCA_001534305.1_ASM153430v1_genomic	LPMT01000067.1	97890_0_66__299243_300488_-1	299244	300488	-1	97379_0_3__229955_231200_-1			1503054	Proteobacteria	Betaproteobacteria	Burkholderiales	Burkholderiaceae	-	Burkholderia	Burkholderia stagnalis
GCA_001527825.1_ASM152782v1_genomic	LPAC01000032.1	97575_0_31__437398_438643_-1	437399	438643	-1	97379_0_3__229955_231200_-1			1503054	Proteobacteria	Betaproteobacteria	Burkholderiales	Burkholderiaceae	-	Burkholderia	Burkholderia stagnalis
GCA_003349955.1_ASM334995v1_genomic	QLKQ01000023.1	168524_0_97__16033_18145_-1	16034	18145	-1	168524_0_97__16033_18145_-1	168524_0_97__16033_18145_-1	clade4	192	Proteobacteria	Alphaproteobacteria	Rhodospirillales	Rhodospirillaceae	-	Azospirillum	Azospirillum brasilense
GCA_000632475.2_ASM63247v2_genomic	CP007794.1	61500_0_1__6564_8634_1	6565	8634	1	168524_0_97__16033_18145_-1	168524_0_97__16033_18145_-1	clade4	192	Proteobacteria	Alphaproteobacteria	Rhodospirillales	Rhodospirillaceae	-	Azospirillum	Azospirillum brasilense
GCA_003351225.1_ASM335122v1_genomic	QQSY01000001.1	168581_0_0__74101_75943_1	74102	75943	1	168581_0_0__74101_75943_1	14203_0_42__15800_17693_1	clade2	1920168	Proteobacteria	Gammaproteobacteria	Xanthomonadales	Rhodanobacteraceae	-	Dyella	Dyella solisilvae
MTEU01.1	MTEU01003711.1	1686_0_3710__15393_17352_-1	15394	17352	-1	1686_0_3710__15393_17352_-1	45594_0_7__834056_836066_-1	clade2
MTEW01.1	MTEW01002513.1	1688_0_2512__24512_26471_-1	24513	26471	-1	1686_0_3710__15393_17352_-1	45594_0_7__834056_836066_-1	clade2
MTEV01.1	MTEV01005607.1	1687_0_5606__15393_17352_-1	15394	17352	-1	1686_0_3710__15393_17352_-1	45594_0_7__834056_836066_-1	clade2
MTET01.1	MTET01000768.1	1685_0_767__15393_17352_-1	15394	17352	-1	1686_0_3710__15393_17352_-1	45594_0_7__834056_836066_-1	clade2
MTEX01.1	MTEX01011474.1	1689_0_11473__11825_13784_1	11826	13784	1	1686_0_3710__15393_17352_-1	45594_0_7__834056_836066_-1	clade2
GCA_003353735.1_ASM335373v1_genomic	PIWA01000008.1	168693_0_303__10233_12411_-1	10234	12411	-1	168693_0_303__10233_12411_-1	154374_0_36__441249_443529_-1	clade1	28229	Proteobacteria	Gammaproteobacteria	Alteromonadales	Colwelliaceae	-	Colwellia	Colwellia psychrerythraea
GCA_003362755.1_ASM336275v1_genomic	QKRA01000004.1	169110_0_23__152988_154896_1	152989	154896	1	169110_0_23__152988_154896_1	41838_0_0__1178236_1180108_1	clade3	2213058	Proteobacteria	Gammaproteobacteria	Oceanospirillales	Oceanospirillaceae	-	Marinomonas	Marinomonas piezotolerans
GCA_003363155.1_ASM336315v1_genomic	QRBE01000002.1	169130_0_11__149930_151790_1	149931	151790	1	169130_0_11__149930_151790_1	14203_0_42__15800_17693_1	clade2	1927958	Proteobacteria	Gammaproteobacteria	Xanthomonadales	Rhodanobacteraceae	-	Dyella	Dyella monticola
GCA_003369565.1_ASM336956v1_genomic	PIOD01000009.1	169260_0_30__8718_10878_-1	8719	10878	-1	169260_0_30__8718_10878_-1	188699_0_5__199236_201378_-1	clade1	1229152	Firmicutes	Bacilli	Bacillales	Bacillaceae	-	Oceanobacillus	Oceanobacillus chungangensis
GCA_003351985.1_ASM335198v1_genomic	CP025019.1	168614_0_0__864944_865208_1	864945	865208	1	169260_0_30__8718_10878_-1	188699_0_5__199236_201378_-1	clade1	2055874	Firmicutes	Bacilli	Bacillales	Bacillaceae	-	Oceanobacillus	Oceanobacillus sp. 143
GCA_003352005.1_ASM335200v1_genomic	CP024848.1	168615_0_0__864045_866202_1	864046	866202	1	169260_0_30__8718_10878_-1	188699_0_5__199236_201378_-1	clade1	2052660	Firmicutes	Bacilli	Bacillales	Bacillaceae	-	Oceanobacillus	Oceanobacillus sp. 160
GCA_003351985.1_ASM335198v1_genomic	CP025019.1	168614_0_0__863752_864529_1	863753	864529	1	169260_0_30__8718_10878_-1	188699_0_5__199236_201378_-1	clade1	2055874	Firmicutes	Bacilli	Bacillales	Bacillaceae	-	Oceanobacillus	Oceanobacillus sp. 143
GCA_000612865.1_PRJEB5522_assembly_1_genomic	CCAX010000002.1	60549_0_1__534555_536703_1	534556	536703	1	169260_0_30__8718_10878_-1	188699_0_5__199236_201378_-1	clade1	171693	Firmicutes	Bacilli	Bacillales	Bacillaceae	-	Oceanobacillus	Oceanobacillus picturae
GCA_902377515.1_MGYG-HGUT-01702_genomic	CABLBW010000002.1	303243_0_1__534555_536703_1	534556	536703	1	169260_0_30__8718_10878_-1	188699_0_5__199236_201378_-1	clade1	171693	Firmicutes	Bacilli	Bacillales	Bacillaceae	-	Oceanobacillus	Oceanobacillus picturae
GCA_900240255.1_PRJEB23086_genomic	LT966071.1	192213_0_0__3723194_3725342_-1	3723195	3725342	-1	169260_0_30__8718_10878_-1	188699_0_5__199236_201378_-1	clade1	2045010	Actinobacteria	Actinomycetia	Micrococcales	Micrococcaceae	-	Citricoccus	Citricoccus massiliensis
USUD01.1	USUD01000264.1	16931_0_263__31098_32928_-1	31099	32928	-1	16931_0_263__31098_32928_-1	7858_0_899__6199_8767_1	clade1
OWRC01.1	OWRC01000216.1	12213_0_215__56586_58416_-1	56587	58416	-1	16931_0_263__31098_32928_-1	7858_0_899__6199_8767_1	clade1
GCA_003477905.1_ASM347790v1_genomic	QUEF01000020.1	172735_0_12__31018_32848_-1	31019	32848	-1	16931_0_263__31098_32928_-1	7858_0_899__6199_8767_1	clade1	2293176	Firmicutes	Clostridia	Clostridiales	Ruminococcaceae	-	Ruminococcus	Ruminococcus sp. AF33-11BH
OCHA01.1	OCHA01000226.1	2629_0_225__59294_61124_-1	59295	61124	-1	16931_0_263__31098_32928_-1	7858_0_899__6199_8767_1	clade1
QZLJ01.1	QZLJ01000127.1	14538_0_126__46045_47875_1	46046	47875	1	16931_0_263__31098_32928_-1	7858_0_899__6199_8767_1	clade1
OLOP01.1	OLOP01000451.1	7853_0_450__7282_9112_1	7283	9112	1	16931_0_263__31098_32928_-1	7858_0_899__6199_8767_1	clade1
OXAX01.1	OXAX01000161.1	12463_0_160__25616_27443_1	25617	27443	1	16931_0_263__31098_32928_-1	7858_0_899__6199_8767_1	clade1
OMGJ01.1	OMGJ01000195.1	8315_0_194__16157_17984_1	16158	17984	1	16931_0_263__31098_32928_-1	7858_0_899__6199_8767_1	clade1
OHMN01.1	OHMN01000587.1	5172_0_586__20894_22625_1	20895	22625	1	16931_0_263__31098_32928_-1	7858_0_899__6199_8767_1	clade1
UZLN01.1	UZLN01000259.1	17995_0_258__20894_22625_1	20895	22625	1	16931_0_263__31098_32928_-1	7858_0_899__6199_8767_1	clade1
GCA_003385835.1_ASM338583v1_genomic	QRDM01000020.1	169459_0_19__48097_49900_1	48098	49900	1	169459_0_19__48097_49900_1	53152_0_322__30671_32516_-1	clade3	1259799	Proteobacteria	Gammaproteobacteria	Pseudomonadales	Pseudomonadaceae	-	Pseudomonas	Pseudomonas sp. URMO17WK12:I10
GCA_001636055.1_ASM163605v1_genomic	CP011789.1	102055_0_0__3297440_3299243_-1	3297441	3299243	-1	169459_0_19__48097_49900_1	53152_0_322__30671_32516_-1	clade3	303	Proteobacteria	Gammaproteobacteria	Pseudomonadales	Pseudomonadaceae	-	Pseudomonas	Pseudomonas putida
GCA_003353515.1_ASM335351v1_genomic	QRAW01000024.1	168683_0_23__48120_49923_1	48121	49923	1	169459_0_19__48097_49900_1	53152_0_322__30671_32516_-1	clade3	1265487	Proteobacteria	Gammaproteobacteria	Pseudomonadales	Pseudomonadaceae	-	Pseudomonas	Pseudomonas sp. LAMO17WK12:I3
GCA_900230145.1_IMG-taxon_2521172670_annotated_assembly_genomic	OCMN01000004.1	192071_0_21__149080_150883_1	149081	150883	1	169459_0_19__48097_49900_1	53152_0_322__30671_32516_-1	clade3	1265485	Proteobacteria	Gammaproteobacteria	Pseudomonadales	Pseudomonadaceae	-	Pseudomonas	Pseudomonas sp. LAIL14HWK12:I8
GCA_900177505.1_IMG-taxon_2545555812_annotated_assembly_genomic	FWZY01000004.1	189775_0_14__148963_150766_1	148964	150766	1	169459_0_19__48097_49900_1	53152_0_322__30671_32516_-1	clade3	1265481	Proteobacteria	Gammaproteobacteria	Pseudomonadales	Pseudomonadaceae	-	Pseudomonas	Pseudomonas sp. LAIL14HWK12:I11
GCA_900230165.1_IMG-taxon_2521172673_annotated_assembly_genomic	OCMQ01000016.1	192073_0_6__48128_49931_1	48129	49931	1	169459_0_19__48097_49900_1	53152_0_322__30671_32516_-1	clade3	1265491	Proteobacteria	Gammaproteobacteria	Pseudomonadales	Pseudomonadaceae	-	Pseudomonas	Pseudomonas sp. URMO17WK12:I9
GCA_000514235.1_ASM51423v1_genomic	AZVN01000026.1	55850_0_20__19671_21474_-1	19672	21474	-1	169459_0_19__48097_49900_1	53152_0_322__30671_32516_-1	clade3	1283291	Proteobacteria	Gammaproteobacteria	Pseudomonadales	Pseudomonadaceae	-	Pseudomonas	Pseudomonas sp. URMO17WK12:I11
GCA_003386205.1_ASM338620v1_genomic	QRDY01000029.1	169478_0_28__33194_33410_1	33195	33410	1	169478_0_28__33194_33410_1			1294267	Firmicutes	Bacilli	Bacillales	Paenibacillaceae	-	Cohnella	Cohnella lupini
GCA_003386205.1_ASM338620v1_genomic	QRDY01000029.1	169478_0_28__33411_35511_1	33412	35511	1	169478_0_28__33411_35511_1	115512_0_10__811516_813652_-1	clade4	1294267	Firmicutes	Bacilli	Bacillales	Paenibacillaceae	-	Cohnella	Cohnella lupini
GCA_003628305.1_ASM362830v1_genomic	RBZM01000003.1	246815_0_23__246271_248371_1	246272	248371	1	169478_0_28__33411_35511_1	115512_0_10__811516_813652_-1	clade4	2419778	Firmicutes	Bacilli	Bacillales	Paenibacillaceae	-	Cohnella	Cohnella endophytica
GCA_001700965.1_ASM170096v1_genomic	CP016756.1	104720_0_0__73934_75773_-1	73935	75773	-1	104720_0_0__73934_75773_-1	72470_0_0__3829394_3831263_1	clade3	83617	Proteobacteria	Gammaproteobacteria	Xanthomonadales	Xanthomonadaceae	-	Stenotrophomonas	Stenotrophomonas nitritireducens
GCA_001562215.1_ASM156221v1_genomic	CP014274.1	99007_0_0__68258_70097_-1	68259	70097	-1	104720_0_0__73934_75773_-1	72470_0_0__3829394_3831263_1	clade3	1793721	Proteobacteria	Gammaproteobacteria	Xanthomonadales	Xanthomonadaceae	-	Stenotrophomonas	Stenotrophomonas sp. KCTC 12332
GCA_003387475.1_ASM338747v1_genomic	QUNO01000022.1	169540_0_21__86031_87675_1	86032	87675	1	169540_0_21__86031_87675_1	102507_0_116__7846_9526_1	clade3	1045776	Actinobacteria	Actinomycetia	Pseudonocardiales	Pseudonocardiaceae	-	Kutzneria	Kutzneria buriramensis	AKGTCCGAAGTSSTSTGCAC
GCA_003390375.1_ASM339037v1_genomic	QUOT01000001.1	169653_0_0__2545348_2546443_-1	2545349	2546443	-1	169653_0_0__2545348_2546443_-1			1655234	Proteobacteria	Gammaproteobacteria	Alteromonadales	Colwelliaceae	-	Thalassotalea	Thalassotalea euphylliae
GCA_003390375.1_ASM339037v1_genomic	QUOT01000001.1	169653_0_0__2588257_2590345_1	2588258	2590345	1	169653_0_0__2588257_2590345_1	67797_0_144__32903_35003_-1	clade1	1655234	Proteobacteria	Gammaproteobacteria	Alteromonadales	Colwelliaceae	-	Thalassotalea	Thalassotalea euphylliae	TAGTATGAWACTTTAWTACT
GCA_003390865.1_ASM339086v1_genomic	QMEJ01000004.1	169678_0_6__304525_306271_-1	304526	306271	-1	169678_0_6__304525_306271_-1	260602_0_21__419322_421275_1	clade4	2248759	Proteobacteria	Alphaproteobacteria	Rhodobacterales	Rhodobacteraceae	-	Tropicimonas	Tropicimonas sp. IMCC34011
MTLE01.1	MTLE01000038.1	1697_0_37__24326_26222_-1	24327	26222	-1	1697_0_37__24326_26222_-1	320190_0_31__165040_166936_1	clade4									TATGYCADYTTAYRGYTKA
GCA_003402535.1_ASM340253v1_genomic	BGPQ01000020.1	170186_0_19__17796_18138_1	17797	18138	1	170186_0_19__17796_18138_1			2027911	Proteobacteria	Betaproteobacteria	Burkholderiales	Burkholderiaceae	-	Cupriavidus	Cupriavidus sp. P-10
GCA_003402535.1_ASM340253v1_genomic	BGPQ01000028.1	170186_0_27__36762_38466_-1	36763	38466	-1	170186_0_27__36762_38466_-1	170186_0_27__36762_38466_-1	clade3	2027911	Proteobacteria	Betaproteobacteria	Burkholderiales	Burkholderiaceae	-	Cupriavidus	Cupriavidus sp. P-10
GCA_004798725.1_ASM479872v1_genomic	CP039289.1	261270_0_2__426476_428102_1	426477	428102	1	170186_0_27__36762_38466_-1	170186_0_27__36762_38466_-1	clade3	381666	Proteobacteria	Betaproteobacteria	Burkholderiales	Burkholderiaceae	-	Cupriavidus	Cupriavidus necator H16
GCA_000009285.2_ASM928v2_genomic	AY305378.1	39416_0_2__426493_428119_1	426494	428119	1	170186_0_27__36762_38466_-1	170186_0_27__36762_38466_-1	clade3	381666	Proteobacteria	Betaproteobacteria	Burkholderiales	Burkholderiaceae	-	Cupriavidus	Cupriavidus necator H16
GCA_000203875.1_ASM20387v1_genomic	CP000092.1	42504_0_3__427278_428706_1	427279	428706	1	170186_0_27__36762_38466_-1	170186_0_27__36762_38466_-1	clade3	264198	Proteobacteria	Betaproteobacteria	Burkholderiales	Burkholderiaceae	-	Cupriavidus	Cupriavidus pinatubonensis JMP134
GCA_003402535.1_ASM340253v1_genomic	BGPQ01000004.1	170186_0_3__53955_55032_1	53956	55032	1	170186_0_3__53955_55032_1			2027911	Proteobacteria	Betaproteobacteria	Burkholderiales	Burkholderiaceae	-	Cupriavidus	Cupriavidus sp. P-10	MRKTGACRMTATTVCTT
GCA_008801925.1_ASM880192v1_genomic	VZOU01000005.1	300461_0_4__258321_259398_-1	258322	259398	-1	170186_0_3__53955_55032_1			68895	Proteobacteria	Betaproteobacteria	Burkholderiales	Burkholderiaceae	-	Cupriavidus	Cupriavidus basilensis
GCA_004768545.1_ASM476854v1_genomic	CP038639.1	260755_0_5__192278_192554_-1	192279	192554	-1	170186_0_3__53955_55032_1			96344	Proteobacteria	Betaproteobacteria	Burkholderiales	Burkholderiaceae	-	Cupriavidus	Cupriavidus oxalaticus
GCA_004768545.1_ASM476854v1_genomic	CP038639.1	260755_0_5__190242_191049_-1	190243	191049	-1	170186_0_3__53955_55032_1			96344	Proteobacteria	Betaproteobacteria	Burkholderiales	Burkholderiaceae	-	Cupriavidus	Cupriavidus oxalaticus	AAGBAATAKYGTCAMYK
GCA_001700435.1_ASM170043v1_genomic	LYPC01000028.1	104701_0_27__776245_778237_-1	776246	778237	-1	104701_0_27__776245_778237_-1	44640_0_0__1992990_1994841_-1	clade2	512399	Firmicutes	Bacilli	Bacillales	Paenibacillaceae	-	Paenibacillus	Paenibacillus pectinilyticus
GCA_000799595.1_ASM79959v1_genomic	JUGY01000026.1	69126_0_23__50684_52655_-1	50685	52655	-1	104701_0_27__776245_778237_-1	44640_0_0__1992990_1994841_-1	clade2	59842	Firmicutes	Bacilli	Bacillales	Paenibacillaceae	-	Paenibacillus	Paenibacillus chondroitinus
GCA_003402535.1_ASM340253v1_genomic	BGPQ01000004.1	170186_0_3__60665_61757_1	60666	61757	1	170186_0_3__60665_61757_1			2027911	Proteobacteria	Betaproteobacteria	Burkholderiales	Burkholderiaceae	-	Cupriavidus	Cupriavidus sp. P-10
GCA_008801925.1_ASM880192v1_genomic	VZOU01000005.1	300461_0_4__251596_252688_-1	251597	252688	-1	170186_0_3__60665_61757_1			68895	Proteobacteria	Betaproteobacteria	Burkholderiales	Burkholderiaceae	-	Cupriavidus	Cupriavidus basilensis	MRKTGACRMTATTVCTT
GCA_004768545.1_ASM476854v1_genomic	CP038639.1	260755_0_5__189320_190250_-1	189321	190250	-1	170186_0_3__60665_61757_1			96344	Proteobacteria	Betaproteobacteria	Burkholderiales	Burkholderiaceae	-	Cupriavidus	Cupriavidus oxalaticus
GCA_004353535.1_ASM435353v1_genomic	SMNY01000003.1	255187_0_141__219355_219964_-1	219356	219964	-1	170186_0_3__60665_61757_1			2546443	Proteobacteria	Betaproteobacteria	Burkholderiales	Burkholderiaceae	-	Cupriavidus	Cupriavidus sp. L7L	AAGBAATAKYGTCAMYK
GCA_001700435.1_ASM170043v1_genomic	LYPC01000010.1	104701_0_9__191037_193128_-1	191038	193128	-1	104701_0_9__191037_193128_-1	53896_0_0__144025_146074_1	clade3	512399	Firmicutes	Bacilli	Bacillales	Paenibacillaceae	-	Paenibacillus	Paenibacillus pectinilyticus
GCA_003408535.1_ASM340853v1_genomic	CP029332.1	170224_0_0__2893294_2895394_1	2893295	2895394	1	170224_0_0__2893294_2895394_1	88215_0_59__24419_26039_1	clade2	439334	Actinobacteria	Actinomycetia	Corynebacteriales	Mycobacteriaceae	-	Mycobacterium	Mycobacterium avium subsp. hominissuis	TGCCTCASRTCAARTGAAAA
GCA_001439515.1_ASM143951v1_genomic	LLXQ01000010.1	94081_0_1__92799_94797_-1	92800	94797	-1	170224_0_0__2893294_2895394_1	88215_0_59__24419_26039_1	clade2	487514	Actinobacteria	Actinomycetia	Corynebacteriales	Mycobacteriaceae	-	Mycobacterium	Mycobacterium kyorinense
MWSE01.1	MWSE01000049.1	1702_0_48__6733_8818_1	6734	8818	1	1702_0_48__6733_8818_1	270769_0_5__149718_151731_-1	clade1	1417798	-	-	-	-	-	-	mollusc metagenome
GCA_003416965.1_ASM341696v1_genomic	QVIM01000019.1	170635_0_9__42785_44819_-1	42786	44819	-1	170635_0_9__42785_44819_-1	117949_0_15__46969_49000_1	clade4	1871350	Proteobacteria	Betaproteobacteria	Burkholderiales	Oxalobacteraceae	-	Duganella	Duganella sp. BJB488
GCA_003416985.1_ASM341698v1_genomic	QVIN01000017.1	170636_0_7__42785_44819_-1	42786	44819	-1	170635_0_9__42785_44819_-1	117949_0_15__46969_49000_1	clade4	1871181	Proteobacteria	Betaproteobacteria	Burkholderiales	Oxalobacteraceae	-	Duganella	Duganella sp. BJB480
GCA_009857605.1_ASM985760v1_genomic	WWCT01000019.1	320247_0_14__51641_53675_1	51642	53675	1	170635_0_9__42785_44819_-1	117949_0_15__46969_49000_1	clade4									AAAATCTCAHCTKATGSCTC
GCA_003416915.1_ASM341691v1_genomic	QVIL01000019.1	170633_0_9__42785_44819_-1	42786	44819	-1	170635_0_9__42785_44819_-1	117949_0_15__46969_49000_1	clade4	1871351	Proteobacteria	Betaproteobacteria	Burkholderiales	Oxalobacteraceae	-	Duganella	Duganella sp. BJB489
UWRT01.1	UWRT01000266.1	17073_0_265__17215_19399_1	17216	19399	1	17073_0_265__17215_19399_1	188699_0_5__199236_201378_-1	clade1
GCA_003426025.1_ASM342602v1_genomic	QJSH01000017.1	171063_0_6__9761_11861_1	9762	11861	1	171063_0_6__9761_11861_1	53896_0_0__144025_146074_1	clade3	470815	Firmicutes	Bacilli	Bacillales	Bacillaceae	-	Paraliobacillus	Paraliobacillus quinghaiensis	RTGACAWWDYATATTMAA
GCA_003428585.1_ASM342858v1_genomic	QVQC01000036.1	171177_0_68__10679_12842_1	10680	12842	1	171177_0_68__10679_12842_1	135321_0_0__1258842_1260996_1	clade4	2303578	Proteobacteria	Alphaproteobacteria	Rhodobacterales	Rhodobacteraceae	-	-	Rhodobacteraceae bacterium W635
GCA_002094885.1_ASM209488v1_genomic	MSIT01000006.1	120997_0_55__200630_202793_-1	200631	202793	-1	171177_0_68__10679_12842_1	135321_0_0__1258842_1260996_1	clade4	1914408	Proteobacteria	Alphaproteobacteria	Rhodobacterales	Rhodobacteraceae	-	-	Rhodobacteraceae bacterium WDS1C4
GCA_002166865.1_ASM216686v1_genomic	NHTQ01000006.1	124231_0_8__183339_184887_-1	183340	184887	-1	171177_0_68__10679_12842_1	135321_0_0__1258842_1260996_1	clade4	1928334	Proteobacteria	Alphaproteobacteria	Rhodobacterales	Rhodobacteraceae	-	-	Rhodobacteraceae bacterium WFHF2C18
GCA_002166865.1_ASM216686v1_genomic	NHTQ01000006.1	124231_0_8__182726_183185_-1	182727	183185	-1	171177_0_68__10679_12842_1	135321_0_0__1258842_1260996_1	clade4	1928334	Proteobacteria	Alphaproteobacteria	Rhodobacterales	Rhodobacteraceae	-	-	Rhodobacteraceae bacterium WFHF2C18
GCA_003429285.1_ASM342928v1_genomic	CP031769.1	171209_0_0__2260619_2262701_-1	2260620	2262701	-1	171209_0_0__2260619_2262701_-1	67797_0_144__32903_35003_-1	clade1	2303538	Proteobacteria	Gammaproteobacteria	Alteromonadales	Alteromonadaceae	-	Salinimonas	Salinimonas sediminis
GCA_002964785.1_ASM296478v1_genomic	PQCC01000003.1	154373_0_13__108069_110148_-1	108070	110148	-1	171209_0_0__2260619_2262701_-1	67797_0_144__32903_35003_-1	clade1	2077100	Proteobacteria	Gammaproteobacteria	Alteromonadales	Pseudoalteromonadaceae	-	Pseudoalteromonas	Pseudoalteromonas sp. T1lg48	TCAGTATGAWACTTTATTAC
GCA_001870485.1_ASM187048v1_genomic	MDKE01000004.1	111982_0_3__75826_77905_1	75827	77905	1	171209_0_0__2260619_2262701_-1	67797_0_144__32903_35003_-1	clade1	1414654	Proteobacteria	Gammaproteobacteria	Aeromonadales	Aeromonadaceae	-	Oceanisphaera	Oceanisphaera psychrotolerans	TYAGTATGAWACTTTATTAC
OQSW01.1	OQSW01000198.1	10104_0_197__23860_25933_-1	23861	25933	-1	171209_0_0__2260619_2262701_-1	67797_0_144__32903_35003_-1	clade1									WWAGGATSAWWCTTTWTTT
GCA_001598835.1_ASM159883v1_genomic	BCZR01000020.1	100565_0_19__21550_23632_1	21551	23632	1	171209_0_0__2260619_2262701_-1	67797_0_144__32903_35003_-1	clade1	1219074	Proteobacteria	Gammaproteobacteria	Vibrionales	Vibrionaceae	-	Vibrio	Vibrio fluvialis NBRC 103150	GTATGAAACTTTATTACT
GCA_002966515.1_ASM296651v1_genomic	CP023019.1	154442_0_0__1780637_1782719_-1	1780638	1782719	-1	171209_0_0__2260619_2262701_-1	67797_0_144__32903_35003_-1	clade1	2029986	Proteobacteria	Gammaproteobacteria	Alteromonadales	Shewanellaceae	-	Shewanella	Shewanella sp. WE21	RGTATGAWWCTTTATTACT
GCA_007595335.1_ASM759533v1_genomic	LVDP01000021.1	294309_0_20__15292_17374_-1	15293	17374	-1	171209_0_0__2260619_2262701_-1	67797_0_144__32903_35003_-1	clade1	332186	Proteobacteria	Gammaproteobacteria	Alteromonadales	Shewanellaceae	-	Shewanella	Shewanella xiamenensis	AGTRTGAWACTTTATTACTY
GCA_007595275.1_ASM759527v1_genomic	LVDO01000022.1	294306_0_21__77798_79880_1	77799	79880	1	171209_0_0__2260619_2262701_-1	67797_0_144__32903_35003_-1	clade1	332186	Proteobacteria	Gammaproteobacteria	Alteromonadales	Shewanellaceae	-	Shewanella	Shewanella xiamenensis	AGTRTGAWACTTTATTACTY
GCA_003028295.1_ASM302829v1_genomic	PYSG01000003.1	156766_0_2__371804_373886_1	371805	373886	1	171209_0_0__2260619_2262701_-1	67797_0_144__32903_35003_-1	clade1	365591	Proteobacteria	Gammaproteobacteria	Alteromonadales	Shewanellaceae	-	Shewanella	Shewanella morhuae	AATAAAGTATCATACTRAR
GCA_902377575.1_MGYG-HGUT-01703_genomic	CABLBX010000020.1	337166_0_19__21550_23632_1	21551	23632	1	171209_0_0__2260619_2262701_-1	67797_0_144__32903_35003_-1	clade1	676	Proteobacteria	Gammaproteobacteria	Vibrionales	Vibrionaceae	-	Vibrio	Vibrio fluvialis	GTATGAAACTTTATTACT
GCA_900460245.1_41665_F02_genomic	UHIP01000001.1	195263_0_1__2571011_2573093_-1	2571012	2573093	-1	171209_0_0__2260619_2262701_-1	67797_0_144__32903_35003_-1	clade1	676	Proteobacteria	Gammaproteobacteria	Vibrionales	Vibrionaceae	-	Vibrio	Vibrio fluvialis	GTATGAAACTTTATTACT
GCA_007595265.1_ASM759526v1_genomic	LVDN01000021.1	294305_0_20__14670_16752_-1	14671	16752	-1	171209_0_0__2260619_2262701_-1	67797_0_144__32903_35003_-1	clade1	332186	Proteobacteria	Gammaproteobacteria	Alteromonadales	Shewanellaceae	-	Shewanella	Shewanella xiamenensis	AGTRTGAWACTTTATTACTY
GCA_007636465.1_ASM763646v1_genomic	LVDL01000021.1	291945_0_20__77444_79526_1	77445	79526	1	171209_0_0__2260619_2262701_-1	67797_0_144__32903_35003_-1	clade1	332186	Proteobacteria	Gammaproteobacteria	Alteromonadales	Shewanellaceae	-	Shewanella	Shewanella xiamenensis	AGTRTGAWACTTTATTACTY
GCA_007595225.1_ASM759522v1_genomic	LVDM01000021.1	294304_0_20__77444_79526_1	77445	79526	1	171209_0_0__2260619_2262701_-1	67797_0_144__32903_35003_-1	clade1	332186	Proteobacteria	Gammaproteobacteria	Alteromonadales	Shewanellaceae	-	Shewanella	Shewanella xiamenensis	AGTRTGAWACTTTATTACTY
UYMQ01.1	UYMQ01000031.1	279515_0_30__40698_42780_1	40699	42780	1	171209_0_0__2260619_2262701_-1	67797_0_144__32903_35003_-1	clade1									GTAATAAAGTWTCATACTAA
GCA_008084465.1_ASM808446v1_genomic	VSGT01000046.1	297242_0_25__204343_206425_-1	204344	206425	-1	171209_0_0__2260619_2262701_-1	67797_0_144__32903_35003_-1	clade1	666	Proteobacteria	Gammaproteobacteria	Vibrionales	Vibrionaceae	-	Vibrio	Vibrio cholerae	AATAAAGTWTCATACTRRRW
GCA_001558415.2_ASM155841v2_genomic	CP014035.2	98901_0_1__2316949_2319031_-1	2316950	2319031	-1	171209_0_0__2260619_2262701_-1	67797_0_144__32903_35003_-1	clade1	676	Proteobacteria	Gammaproteobacteria	Vibrionales	Vibrionaceae	-	Vibrio	Vibrio fluvialis	GTATGAAACTTTATTACT
GCA_002733025.1_ASM273302v1_genomic	NVTZ01000018.1	145391_0_46__32436_34515_1	32437	34515	1	171209_0_0__2260619_2262701_-1	67797_0_144__32903_35003_-1	clade1	1486246	Proteobacteria	Gammaproteobacteria	Oceanospirillales	Halomonadaceae	-	Halomonas	Halomonas sp.	CAGTWTKWNWCTWTWTTACT
GCA_002964705.1_ASM296470v1_genomic	PQCD01000005.1	154369_0_37__84196_86275_1	84197	86275	1	171209_0_0__2260619_2262701_-1	67797_0_144__32903_35003_-1	clade1	2077102	Proteobacteria	Gammaproteobacteria	Alteromonadales	Pseudoalteromonadaceae	-	Pseudoalteromonas	Pseudoalteromonas sp. T1lg75	TTAGTATGAWACTTTATTAC
GCA_001704375.1_ASM170437v1_genomic	LZEJ01000015.1	104835_0_14__7548_9630_1	7549	9630	1	104835_0_14__7548_9630_1	67797_0_144__32903_35003_-1	clade1	1856684	Proteobacteria	Gammaproteobacteria	Alteromonadales	Alteromonadaceae	-	Alishewanella	Alishewanella sp. HH-ZS	ARYAWTAAAGTATCATACT
GCA_003431665.1_ASM343166v1_genomic	PEDF01000224.1	171323_0_223__25732_25996_-1	25733	25996	-1	171323_0_223__25732_25996_-1			1781	Actinobacteria	Actinomycetia	Corynebacteriales	Mycobacteriaceae	-	Mycobacterium	Mycobacterium marinum
GCA_001704765.1_ASM170476v1_genomic	MBFK01000183.1	104854_0_147__33506_35771_-1	33507	35771	-1	104854_0_147__33506_35771_-1	54493_0_56__43096_45547_1	clade4	1850094	Proteobacteria	Alphaproteobacteria	Rhizobiales	Rhizobiaceae	-	Ensifer	Ensifer shofinae
GCA_003471165.1_ASM347116v1_genomic	QRIL01000018.1	172399_0_9__25860_27687_1	25861	27687	1	172399_0_9__25860_27687_1	7858_0_899__6199_8767_1	clade1	2292074	Firmicutes	Clostridia	Clostridiales	Ruminococcaceae	-	Ruminococcus	Ruminococcus sp. AM22-13
OVSS01.1	OVSS01000988.1	11677_0_987__8384_10202_-1	8385	10202	-1	172399_0_9__25860_27687_1	7858_0_899__6199_8767_1	clade1
ORCF01.1	ORCF01000839.1	10347_0_838__31223_33041_-1	31224	33041	-1	172399_0_9__25860_27687_1	7858_0_899__6199_8767_1	clade1
OWSA01.1	OWSA01001621.1	12237_0_1620__13281_14421_1	13282	14421	1	172399_0_9__25860_27687_1	7858_0_899__6199_8767_1	clade1									RGGCAMAMMWSATTATCCTS
OWPW01.1	OWPW01000090.1	12181_0_89__94283_96101_-1	94284	96101	-1	172399_0_9__25860_27687_1	7858_0_899__6199_8767_1	clade1
OCPW01.1	OCPW01000229.1	2790_0_228__33129_34269_1	33130	34269	1	172399_0_9__25860_27687_1	7858_0_899__6199_8767_1	clade1									RGGCAMAMMWSATTATCCTS
GCA_005848555.1_ASM584855v1_genomic	CP040518.1	285433_0_0__2396729_2398547_1	2396730	2398547	1	172399_0_9__25860_27687_1	7858_0_899__6199_8767_1	clade1	2479767	Firmicutes	Clostridia	Clostridiales	Lachnospiraceae	-	Blautia	Blautia sp. SC05B48
OWBF01.1	OWBF01000316.1	11847_0_315__41917_43057_1	41918	43057	1	172399_0_9__25860_27687_1	7858_0_899__6199_8767_1	clade1									RGGCAMAMMWSATTATCCTS
OUQP01.1	OUQP01000158.1	11145_0_157__54152_55970_-1	54153	55970	-1	172399_0_9__25860_27687_1	7858_0_899__6199_8767_1	clade1
ORMV01.1	ORMV01000264.1	10620_0_263__7888_9028_-1	7889	9028	-1	172399_0_9__25860_27687_1	7858_0_899__6199_8767_1	clade1									RGGCAMAMMWSATTATCCTS
OWPD01.1	OWPD01000773.1	12162_0_772__22672_24490_-1	22673	24490	-1	172399_0_9__25860_27687_1	7858_0_899__6199_8767_1	clade1
OCHG01.1	OCHG01000450.1	2635_0_449__8519_9659_1	8520	9659	1	172399_0_9__25860_27687_1	7858_0_899__6199_8767_1	clade1									RGGCAMAMMWSATTATCCTS
GCA_001915755.1_ASM191575v1_genomic	MNRC01000124.1	113931_0_150__6934_8653_1	6935	8653	1	172399_0_9__25860_27687_1	7858_0_899__6199_8767_1	clade1	1897042	Firmicutes	Clostridia	Clostridiales	-	-	-	Clostridiales bacterium 36_14
UPTV01.1	UPTV01000265.1	16829_0_264__50860_52000_1	50861	52000	1	172399_0_9__25860_27687_1	7858_0_899__6199_8767_1	clade1									RGGCAMAMMWSATTATCCTS
OOBR01.1	OOBR01000959.1	8404_0_958__10117_11935_1	10118	11935	1	172399_0_9__25860_27687_1	7858_0_899__6199_8767_1	clade1
OCPW01.1	OCPW01000229.1	2790_0_228__34280_34652_1	34281	34652	1	172399_0_9__25860_27687_1	7858_0_899__6199_8767_1	clade1
UPTV01.1	UPTV01000265.1	16829_0_264__52011_52383_1	52012	52383	1	172399_0_9__25860_27687_1	7858_0_899__6199_8767_1	clade1
OCHG01.1	OCHG01000450.1	2635_0_449__9670_10042_1	9671	10042	1	172399_0_9__25860_27687_1	7858_0_899__6199_8767_1	clade1
OWSA01.1	OWSA01001621.1	12237_0_1620__14432_14804_1	14433	14804	1	172399_0_9__25860_27687_1	7858_0_899__6199_8767_1	clade1
OWBF01.1	OWBF01000316.1	11847_0_315__43068_43440_1	43069	43440	1	172399_0_9__25860_27687_1	7858_0_899__6199_8767_1	clade1
ORMV01.1	ORMV01000264.1	10620_0_263__7505_7877_-1	7506	7877	-1	172399_0_9__25860_27687_1	7858_0_899__6199_8767_1	clade1
GCA_003480285.1_ASM348028v1_genomic	QUIP01000019.1	172854_0_10__51258_53085_1	51259	53085	1	172854_0_10__51258_53085_1	7858_0_899__6199_8767_1	clade1	2293215	Firmicutes	Clostridia	Clostridiales	Ruminococcaceae	-	Ruminococcus	Ruminococcus sp. AM42-10AC
USXE01.1	USXE01000079.1	17010_0_78__67566_69393_1	67567	69393	1	172854_0_10__51258_53085_1	7858_0_899__6199_8767_1	clade1
UPFY01.1	UPFY01000401.1	16488_0_400__14850_16578_-1	14851	16578	-1	172854_0_10__51258_53085_1	7858_0_899__6199_8767_1	clade1
UZKZ01.1	UZKZ01000237.1	17982_0_236__8597_10325_-1	8598	10325	-1	172854_0_10__51258_53085_1	7858_0_899__6199_8767_1	clade1
OLQK01.1	OLQK01000406.1	7900_0_405__17659_19486_-1	17660	19486	-1	172854_0_10__51258_53085_1	7858_0_899__6199_8767_1	clade1
OHIK01.1	OHIK01000495.1	5067_0_494__5369_7196_1	5370	7196	1	172854_0_10__51258_53085_1	7858_0_899__6199_8767_1	clade1
OIXH01.1	OIXH01000887.1	6116_0_886__15730_17557_1	15731	17557	1	172854_0_10__51258_53085_1	7858_0_899__6199_8767_1	clade1
OLNF01.1	OLNF01000639.1	7817_0_638__7865_9689_1	7866	9689	1	172854_0_10__51258_53085_1	7858_0_899__6199_8767_1	clade1
OMGY01.1	OMGY01001134.1	8330_0_1133__13687_15511_-1	13688	15511	-1	172854_0_10__51258_53085_1	7858_0_899__6199_8767_1	clade1
OPTA01.1	OPTA01000280.1	9449_0_279__25788_27615_1	25789	27615	1	172854_0_10__51258_53085_1	7858_0_899__6199_8767_1	clade1
GCA_003485325.1_ASM348532v1_genomic	DMZI01000067.1	173105_0_67__46983_47529_-1	46984	47529	-1	173105_0_67__46983_47529_-1
GCA_003515105.1_ASM351510v1_genomic	CP032090.1	173345_0_0__2654049_2656254_-1	2654050	2656254	-1	173345_0_0__2654049_2656254_-1	330843_0_43__196117_198325_-1	clade1	621376	Proteobacteria	Gammaproteobacteria	Alteromonadales	Pseudoalteromonadaceae	-	Pseudoalteromonas	Pseudoalteromonas donghaensis	TTAWAGWTTGGGAAW
OVSO01.1	OVSO01000367.1	11673_0_366__33900_36105_1	33901	36105	1	173345_0_0__2654049_2656254_-1	330843_0_43__196117_198325_-1	clade1									WTTCCCAAWCTWTAA
UYNH01.1	UYNH01000281.1	279531_0_280__44231_46436_1	44232	46436	1	173345_0_0__2654049_2656254_-1	330843_0_43__196117_198325_-1	clade1									WTTCCCAAWCTWTAA
OVXP01.1	OVXP01000427.1	11754_0_426__39952_42157_1	39953	42157	1	173345_0_0__2654049_2656254_-1	330843_0_43__196117_198325_-1	clade1									WTTCCCAAWCTWTAA
UYNG01.1	UYNG01000341.1	279530_0_340__33854_36059_1	33855	36059	1	173345_0_0__2654049_2656254_-1	330843_0_43__196117_198325_-1	clade1									WTTCCCAAWCTWTAA
OVXH01.1	OVXH01000319.1	11747_0_318__13846_16051_-1	13847	16051	-1	173345_0_0__2654049_2656254_-1	330843_0_43__196117_198325_-1	clade1									WTTCCCAAWCTWTAA
GCA_002684115.1_ASM268411v1_genomic	NYUS01000007.1	143256_0_3__21068_22241_1	21069	22241	1	173345_0_0__2654049_2656254_-1	330843_0_43__196117_198325_-1	clade1
GCA_002684115.1_ASM268411v1_genomic	NYUS01000007.1	143256_0_3__22271_23279_1	22272	23279	1	173345_0_0__2654049_2656254_-1	330843_0_43__196117_198325_-1	clade1
GCA_003515485.1_ASM351548v1_genomic	CP022757.1	173364_0_0__758441_760364_1	758442	760364	1	173364_0_0__758441_760364_1	82428_0_17__46885_48802_-1	clade3	305	Proteobacteria	Betaproteobacteria	Burkholderiales	Burkholderiaceae	-	Ralstonia	Ralstonia solanacearum	TAGCGAAGKARRYTRSAAAA
GCA_000020205.1_ASM2020v1_genomic	CP001068.1	39917_0_0__1669588_1671511_-1	1669589	1671511	-1	173364_0_0__758441_760364_1	82428_0_17__46885_48802_-1	clade3	402626	Proteobacteria	Betaproteobacteria	Burkholderiales	Burkholderiaceae	-	Ralstonia	Ralstonia pickettii 12J
GCA_001699815.1_ASM169981v1_genomic	MCGB01000061.1	104683_0_60__149763_151686_-1	149764	151686	-1	173364_0_0__758441_760364_1	82428_0_17__46885_48802_-1	clade3	329	Proteobacteria	Betaproteobacteria	Burkholderiales	Burkholderiaceae	-	Ralstonia	Ralstonia pickettii	TAGCGAAGWARRTTAGAAAA
GCA_005503495.1_ASM550349v1_genomic	SCNP01000006.1	283913_0_61__198281_200204_1	198282	200204	1	173364_0_0__758441_760364_1	82428_0_17__46885_48802_-1	clade3	2502217	Proteobacteria	Betaproteobacteria	Burkholderiales	Burkholderiaceae	-	Ralstonia	Ralstonia sp. 3PA37C10	TAGCGAAGKARRYTRSAAAA
GCA_002939115.1_ASM293911v1_genomic	PKPD01000006.1	153347_0_55__9698_11621_-1	9699	11621	-1	173364_0_0__758441_760364_1	82428_0_17__46885_48802_-1	clade3	105219	Proteobacteria	Betaproteobacteria	Burkholderiales	Burkholderiaceae	-	Ralstonia	Ralstonia mannitolilytica
GCA_003515425.1_ASM351542v1_genomic	CP022796.1	173361_0_0__758495_760418_1	758496	760418	1	173364_0_0__758441_760364_1	82428_0_17__46885_48802_-1	clade3	305	Proteobacteria	Betaproteobacteria	Burkholderiales	Burkholderiaceae	-	Ralstonia	Ralstonia solanacearum	TAGCGAAGKARRYTRSAAAA
GCA_000372665.1_RalstonoaPickettii.strain_OR214_v1.0_genomic	APMQ01000010.1	49508_0_9__8958_10881_-1	8959	10881	-1	173364_0_0__758441_760364_1	82428_0_17__46885_48802_-1	clade3	1264675	Proteobacteria	Betaproteobacteria	Burkholderiales	Burkholderiaceae	-	Ralstonia	Ralstonia pickettii OR214	AGCSAWGDARRTTAGAAART
GCA_002256165.1_ASM225616v1_genomic	NKIL01000003.1	128078_0_13__363335_365258_-1	363336	365258	-1	173364_0_0__758441_760364_1	82428_0_17__46885_48802_-1	clade3	2015562	Proteobacteria	Betaproteobacteria	Burkholderiales	Burkholderiaceae	-	Ralstonia	Ralstonia sp. PBBBR1	TAGCGAAGKARRYTRSAAAA
GCA_000607185.1_assembly_v1_of_Ralstonia_pickettii_CW2_genomic	JFZH01000003.1	60289_0_2__83785_85708_1	83786	85708	1	173364_0_0__758441_760364_1	82428_0_17__46885_48802_-1	clade3	329	Proteobacteria	Betaproteobacteria	Burkholderiales	Burkholderiaceae	-	Ralstonia	Ralstonia pickettii	TAGCGAAGWAARYTRVAAWW
GCA_003515325.1_ASM351532v1_genomic	CP022774.1	173356_0_0__758426_760349_1	758427	760349	1	173364_0_0__758441_760364_1	82428_0_17__46885_48802_-1	clade3	305	Proteobacteria	Betaproteobacteria	Burkholderiales	Burkholderiaceae	-	Ralstonia	Ralstonia solanacearum	TAGCGAAGKARRYTRSAAAA
GCA_003515525.1_ASM351552v1_genomic	CP022763.1	173366_0_0__758495_760418_1	758496	760418	1	173364_0_0__758441_760364_1	82428_0_17__46885_48802_-1	clade3	305	Proteobacteria	Betaproteobacteria	Burkholderiales	Burkholderiaceae	-	Ralstonia	Ralstonia solanacearum	TAGCGAAGKARRYTRSAAAA
GCA_001653935.1_ASM165393v1_genomic	CP012605.1	102813_0_0__2981746_2983669_-1	2981747	2983669	-1	173364_0_0__758441_760364_1	82428_0_17__46885_48802_-1	clade3	190721	Proteobacteria	Betaproteobacteria	Burkholderiales	Burkholderiaceae	-	Ralstonia	Ralstonia insidiosa	CGAWGWARAYTAGAAAAWAT
GCA_000954135.2_ASM95413v2_genomic	CP010800.1	71742_0_1__1274239_1276162_1	1274240	1276162	1	173364_0_0__758441_760364_1	82428_0_17__46885_48802_-1	clade3	105219	Proteobacteria	Betaproteobacteria	Burkholderiales	Burkholderiaceae	-	Ralstonia	Ralstonia mannitolilytica
GCA_000020205.1_ASM2020v1_genomic	CP001068.1	39917_0_0__1768715_1770638_1	1768716	1770638	1	173364_0_0__758441_760364_1	82428_0_17__46885_48802_-1	clade3	402626	Proteobacteria	Betaproteobacteria	Burkholderiales	Burkholderiaceae	-	Ralstonia	Ralstonia pickettii 12J	AGCSAWGDARRTTAGAAART
GCA_000020205.1_ASM2020v1_genomic	CP001068.1	39917_0_0__3051515_3053438_-1	3051516	3053438	-1	173364_0_0__758441_760364_1	82428_0_17__46885_48802_-1	clade3	402626	Proteobacteria	Betaproteobacteria	Burkholderiales	Burkholderiaceae	-	Ralstonia	Ralstonia pickettii 12J	TTTTCTAAYYTWCTTCGCTA
GCA_000607165.1_assembly_v1_of_Ralstonia_pickettii_SSH4_genomic	JFZG01000035.1	60288_0_34__12492_14415_-1	12493	14415	-1	173364_0_0__758441_760364_1	82428_0_17__46885_48802_-1	clade3	329	Proteobacteria	Betaproteobacteria	Burkholderiales	Burkholderiaceae	-	Ralstonia	Ralstonia pickettii	TTTTCTAAYYTWCTTCGCTA
GCA_007997035.1_ASM799703v1_genomic	VOSS01000049.1	296421_0_236__15522_17445_-1	15523	17445	-1	173364_0_0__758441_760364_1	82428_0_17__46885_48802_-1	clade3	2601730	Proteobacteria	Betaproteobacteria	Burkholderiales	Burkholderiaceae	-	Ralstonia	Ralstonia sp. TCR112	CGAWGWARAYTAGAAAAWAT
GCA_000954135.2_ASM95413v2_genomic	CP010799.2	71742_0_0__3487394_3489317_-1	3487395	3489317	-1	173364_0_0__758441_760364_1	82428_0_17__46885_48802_-1	clade3	105219	Proteobacteria	Betaproteobacteria	Burkholderiales	Burkholderiaceae	-	Ralstonia	Ralstonia mannitolilytica	CGAWGWARAYTAGAAAAWAT
GCA_003515945.1_ASM351594v1_genomic	QWLM01000018.1	173387_0_17__46456_48448_1	46457	48448	1	173387_0_17__46456_48448_1	191977_0_30__226979_229082_1	clade2	322596	Actinobacteria	Actinomycetia	Micrococcales	Dermacoccaceae	-	Dermacoccus	Dermacoccus abyssi
GCA_003515945.1_ASM351594v1_genomic	QWLM01000002.1	173387_0_1__8928_10974_-1	8929	10974	-1	173387_0_1__8928_10974_-1	111226_0_7__300870_302961_-1	clade2	322596	Actinobacteria	Actinomycetia	Micrococcales	Dermacoccaceae	-	Dermacoccus	Dermacoccus abyssi
GCA_003537855.1_ASM353785v1_genomic	DPQK01000011.1	174333_0_20__157784_159764_1	157785	159764	1	174333_0_20__157784_159764_1	56232_0_2__2423052_2425026_-1	clade4									TCAYTSAAGTCTGAACYTY
GCA_001797315.1_ASM179731v1_genomic	MGPC01000036.1	108436_0_35__7050_9030_1	7051	9030	1	174333_0_20__157784_159764_1	56232_0_2__2423052_2425026_-1	clade4	1797747	Proteobacteria	Betaproteobacteria	Burkholderiales	Comamonadaceae	-	Curvibacter	Curvibacter sp. GWA2_64_110
GCA_003543035.1_ASM354303v1_genomic	DPJL01000397.1	174542_0_281__65831_67649_1	65832	67649	1	174542_0_281__65831_67649_1	191977_0_30__226979_229082_1	clade2
GCA_003576595.1_ASM357659v1_genomic	NQOU01000002.1	174870_0_18__317367_319446_1	317368	319446	1	174870_0_18__317367_319446_1	270769_0_5__149718_151731_-1	clade1	2026239	Proteobacteria	Betaproteobacteria	Burkholderiales	Alcaligenaceae	-	Pusillimonas	Pusillimonas maritima	GRAMTAAAGTCTGTCG
GCA_011388195.1_ASM1138819v1_genomic	CP049990.1	329168_0_0__317118_319197_1	317119	319197	1	174870_0_18__317367_319446_1	270769_0_5__149718_151731_-1	clade1	2716226	Proteobacteria	Betaproteobacteria	Burkholderiales	Alcaligenaceae	-	Pusillimonas	Pusillimonas sp. DMV24BSW_D	AAGKTGAGVACTTMMMSGWT
GCA_003582965.1_ASM358296v1_genomic	QXCH01000004.1	175186_0_3__160979_163142_1	160980	163142	1	175186_0_3__160979_163142_1	191977_0_30__226979_229082_1	clade2	36809	Actinobacteria	Actinomycetia	Corynebacteriales	Mycobacteriaceae	-	Mycobacteroides	Mycobacteroides abscessus
GCA_002801645.1_ASM280164v1_genomic	NQUT01000009.1	148241_0_29__40205_42368_-1	40206	42368	-1	175186_0_3__160979_163142_1	191977_0_30__226979_229082_1	clade2	1185650	Actinobacteria	Actinomycetia	Corynebacteriales	Mycobacteriaceae	-	Mycobacteroides	Mycobacteroides abscessus subsp. abscessus
GCA_003071705.1_ASM307170v1_genomic	QDEE01000003.1	158573_0_2__711642_713805_1	711643	713805	1	175186_0_3__160979_163142_1	191977_0_30__226979_229082_1	clade2	36809	Actinobacteria	Actinomycetia	Corynebacteriales	Mycobacteriaceae	-	Mycobacteroides	Mycobacteroides abscessus
GCA_002802805.1_ASM280280v1_genomic	NQUQ01000009.1	148299_0_27__55633_57796_-1	55634	57796	-1	175186_0_3__160979_163142_1	191977_0_30__226979_229082_1	clade2	1185650	Actinobacteria	Actinomycetia	Corynebacteriales	Mycobacteriaceae	-	Mycobacteroides	Mycobacteroides abscessus subsp. abscessus
GCA_002799855.1_ASM279985v1_genomic	NQPM01000007.1	148152_0_16__123054_125217_1	123055	125217	1	175186_0_3__160979_163142_1	191977_0_30__226979_229082_1	clade2	1962118	Actinobacteria	Actinomycetia	Corynebacteriales	Mycobacteriaceae	-	Mycobacteroides	Mycobacteroides abscessus subsp. massiliense
GCA_003582565.1_ASM358256v1_genomic	QXBN01000016.1	175166_0_37__55633_57796_-1	55634	57796	-1	175186_0_3__160979_163142_1	191977_0_30__226979_229082_1	clade2	36809	Actinobacteria	Actinomycetia	Corynebacteriales	Mycobacteriaceae	-	Mycobacteroides	Mycobacteroides abscessus
GCA_003581705.1_ASM358170v1_genomic	QWZT01000014.1	175123_0_19__54921_57084_-1	54922	57084	-1	175186_0_3__160979_163142_1	191977_0_30__226979_229082_1	clade2	36809	Actinobacteria	Actinomycetia	Corynebacteriales	Mycobacteriaceae	-	Mycobacteroides	Mycobacteroides abscessus
GCA_900140775.1_10702_1_45_genomic	FVXD01000005.1	187312_0_11__38303_40466_-1	38304	40466	-1	175186_0_3__160979_163142_1	191977_0_30__226979_229082_1	clade2	1962118	Actinobacteria	Actinomycetia	Corynebacteriales	Mycobacteriaceae	-	Mycobacteroides	Mycobacteroides abscessus subsp. massiliense
GCA_003071805.1_ASM307180v1_genomic	QDEI01000001.1	158577_0_0__2738647_2740810_1	2738648	2740810	1	175186_0_3__160979_163142_1	191977_0_30__226979_229082_1	clade2	36809	Actinobacteria	Actinomycetia	Corynebacteriales	Mycobacteriaceae	-	Mycobacteroides	Mycobacteroides abscessus
GCA_003072205.1_ASM307220v1_genomic	QDET01000003.1	158597_0_10__628675_630838_1	628676	630838	1	175186_0_3__160979_163142_1	191977_0_30__226979_229082_1	clade2	36809	Actinobacteria	Actinomycetia	Corynebacteriales	Mycobacteriaceae	-	Mycobacteroides	Mycobacteroides abscessus
GCA_001216945.1_7396_7_8_genomic	CSXD01000003.1	83738_0_2__152635_154798_1	152636	154798	1	175186_0_3__160979_163142_1	191977_0_30__226979_229082_1	clade2	36809	Actinobacteria	Actinomycetia	Corynebacteriales	Mycobacteriaceae	-	Mycobacteroides	Mycobacteroides abscessus
GCA_003581665.1_ASM358166v1_genomic	QWZS01000008.1	175121_0_48__113622_115785_1	113623	115785	1	175186_0_3__160979_163142_1	191977_0_30__226979_229082_1	clade2	36809	Actinobacteria	Actinomycetia	Corynebacteriales	Mycobacteriaceae	-	Mycobacteroides	Mycobacteroides abscessus
GCA_003582295.1_ASM358229v1_genomic	QXBA01000023.1	175153_0_15__16047_18210_1	16048	18210	1	175186_0_3__160979_163142_1	191977_0_30__226979_229082_1	clade2	36809	Actinobacteria	Actinomycetia	Corynebacteriales	Mycobacteriaceae	-	Mycobacteroides	Mycobacteroides abscessus
GCA_003583065.1_ASM358306v1_genomic	QXCM01000001.1	175191_0_0__161078_163241_1	161079	163241	1	175186_0_3__160979_163142_1	191977_0_30__226979_229082_1	clade2	36809	Actinobacteria	Actinomycetia	Corynebacteriales	Mycobacteriaceae	-	Mycobacteroides	Mycobacteroides abscessus
GCA_003581845.1_ASM358184v1_genomic	QXAD01000003.1	175130_0_11__551676_553839_1	551677	553839	1	175186_0_3__160979_163142_1	191977_0_30__226979_229082_1	clade2	36809	Actinobacteria	Actinomycetia	Corynebacteriales	Mycobacteriaceae	-	Mycobacteroides	Mycobacteroides abscessus
GCA_003585055.1_ASM358505v1_genomic	LSQH01000027.1	175287_0_26__321453_323328_1	321454	323328	1	175287_0_26__321453_323328_1	71587_0_72__74896_76786_-1	clade4	287	Proteobacteria	Gammaproteobacteria	Pseudomonadales	Pseudomonadaceae	-	Pseudomonas	Pseudomonas aeruginosa
GCA_000791105.1_AZPAE14901_genomic	JTSO01000073.1	68716_0_163__16372_18247_-1	16373	18247	-1	175287_0_26__321453_323328_1	71587_0_72__74896_76786_-1	clade4	287	Proteobacteria	Gammaproteobacteria	Pseudomonadales	Pseudomonadaceae	-	Pseudomonas	Pseudomonas aeruginosa	AGCGACASATAARYTTGC
GCA_004350205.1_ASM435020v1_genomic	SCXO01000001.1	255034_0_0__254105_255980_-1	254106	255980	-1	175287_0_26__321453_323328_1	71587_0_72__74896_76786_-1	clade4	287	Proteobacteria	Gammaproteobacteria	Pseudomonadales	Pseudomonadaceae	-	Pseudomonas	Pseudomonas aeruginosa
GCA_001450185.1_WH-SGI-V-07372_genomic	LLNW01000001.1	94509_0_0__319101_320976_1	319102	320976	1	175287_0_26__321453_323328_1	71587_0_72__74896_76786_-1	clade4	287	Proteobacteria	Gammaproteobacteria	Pseudomonadales	Pseudomonadaceae	-	Pseudomonas	Pseudomonas aeruginosa
GCA_003590875.1_ASM359087v1_genomic	QYUN01000002.1	175549_0_1__797226_799254_1	797227	799254	1	175549_0_1__797226_799254_1	270769_0_5__149718_151731_-1	clade1	2320862	Proteobacteria	Betaproteobacteria	Burkholderiales	Oxalobacteraceae	-	Herbaspirillum	Herbaspirillum sp. K2R10-39	CCGACAGACTTTATT
GCA_003590875.1_ASM359087v1_genomic	QYUN01000002.1	200175_0_1__797226_799254_1	797227	799254	1	175549_0_1__797226_799254_1	270769_0_5__149718_151731_-1	clade1	2320862	Proteobacteria	Betaproteobacteria	Burkholderiales	Oxalobacteraceae	-	Herbaspirillum	Herbaspirillum sp. K2R10-39	CCGACAGACTTTATT
GCA_003591235.1_ASM359123v1_genomic	QYSE01000003.1	175566_0_17__131595_133596_1	131596	133596	1	175566_0_17__131595_133596_1	143006_0_12__272909_274925_1	clade4	1774956	Proteobacteria	Gammaproteobacteria	Alteromonadales	Pseudoalteromonadaceae	-	Pseudoalteromonas	Pseudoalteromonas profundi
GCA_001050375.1_ASM105037v1_genomic	KQ130485.1	75553_0_3__20576_22577_-1	20577	22577	-1	175566_0_17__131595_133596_1	143006_0_12__272909_274925_1	clade4	1513271	Proteobacteria	Gammaproteobacteria	Alteromonadales	Alteromonadaceae	-	Catenovulum	Catenovulum maritimum
GCA_002310795.1_ASM231079v1_genomic	CP011030.1	130653_0_0__2203525_2205142_1	2203526	2205142	1	175566_0_17__131595_133596_1	143006_0_12__272909_274925_1	clade4	152297	Proteobacteria	Gammaproteobacteria	Alteromonadales	Pseudoalteromonadaceae	-	Pseudoalteromonas	Pseudoalteromonas issachenkonii
GCA_001455325.1_ASM145532v1_genomic	CP013350.1	94760_0_0__2203923_2205540_1	2203924	2205540	1	175566_0_17__131595_133596_1	143006_0_12__272909_274925_1	clade4	152297	Proteobacteria	Gammaproteobacteria	Alteromonadales	Pseudoalteromonadaceae	-	Pseudoalteromonas	Pseudoalteromonas issachenkonii
OVKY01.1	OVKY01000851.1	11486_0_850__7466_9467_-1	7467	9467	-1	175566_0_17__131595_133596_1	143006_0_12__272909_274925_1	clade4
GCA_002310835.1_ASM231083v1_genomic	CP011041.1	130655_0_0__2234383_2236384_1	2234384	2236384	1	175566_0_17__131595_133596_1	143006_0_12__272909_274925_1	clade4	43659	Proteobacteria	Gammaproteobacteria	Alteromonadales	Pseudoalteromonadaceae	-	Pseudoalteromonas	Pseudoalteromonas tetraodonis
GCA_003591235.1_ASM359123v1_genomic	QYSE01000003.1	200182_0_17__131595_133596_1	131596	133596	1	175566_0_17__131595_133596_1	143006_0_12__272909_274925_1	clade4	1774956	Proteobacteria	Gammaproteobacteria	Alteromonadales	Pseudoalteromonadaceae	-	Pseudoalteromonas	Pseudoalteromonas profundi
GCA_007991235.1_ASM799123v1_genomic	BJXY01000032.1	296219_0_31__7362_9363_-1	7363	9363	-1	175566_0_17__131595_133596_1	143006_0_12__272909_274925_1	clade4	1315271	Proteobacteria	Gammaproteobacteria	Alteromonadales	Pseudoalteromonadaceae	-	Pseudoalteromonas	Pseudoalteromonas tetraodonis GFC
GCA_900005615.1_JCM7685_genomic	LN832562.1	175863_0_3__394478_396662_1	394479	396662	1	175863_0_3__394478_396662_1	135321_0_0__1258842_1260996_1	clade4	34004	Proteobacteria	Alphaproteobacteria	Rhodobacterales	Rhodobacteraceae	-	Paracoccus	Paracoccus aminovorans
GCA_003344805.1_ASM334480v1_genomic	QPML01000025.1	168293_0_135__30037_32221_-1	30038	32221	-1	175863_0_3__394478_396662_1	135321_0_0__1258842_1260996_1	clade4	34007	Proteobacteria	Alphaproteobacteria	Rhodobacterales	Rhodobacteraceae	-	Paracoccus	Paracoccus versutus	WTKGNMAWTATTYCNGWTGW
GCA_003386575.1_ASM338657v1_genomic	QTUJ01000003.1	169495_0_2__714336_716520_1	714337	716520	1	175863_0_3__394478_396662_1	135321_0_0__1258842_1260996_1	clade4	34007	Proteobacteria	Alphaproteobacteria	Rhodobacterales	Rhodobacteraceae	-	Paracoccus	Paracoccus versutus
GCA_900113565.1_IMG-taxon_2615840720_annotated_assembly_genomic	FOPU01000016.1	184740_0_27__17760_19944_1	17761	19944	1	175863_0_3__394478_396662_1	135321_0_0__1258842_1260996_1	clade4	34004	Proteobacteria	Alphaproteobacteria	Rhodobacterales	Rhodobacteraceae	-	Paracoccus	Paracoccus aminovorans
GCA_000518905.1_ASM51890v1_genomic	JAEM01000058.1	56067_0_57__7726_9901_-1	7727	9901	-1	175863_0_3__394478_396662_1	135321_0_0__1258842_1260996_1	clade4	935565	Proteobacteria	Alphaproteobacteria	Rhodobacterales	Rhodobacteraceae	-	Paracoccus	Paracoccus pantotrophus J46
GCA_900005615.1_JCM7685_genomic	LN832559.1	175863_0_0__2834564_2836328_-1	2834565	2836328	-1	175863_0_0__2834564_2836328_-1	110000_0_26__22768_24952_1	clade4	34004	Proteobacteria	Alphaproteobacteria	Rhodobacterales	Rhodobacteraceae	-	Paracoccus	Paracoccus aminovorans
GCA_003007735.1_ASM300773v1_genomic	PXNQ01000003.1	156035_0_2__313044_314466_-1	313045	314466	-1	175863_0_0__2834564_2836328_-1	110000_0_26__22768_24952_1	clade4	72022	Proteobacteria	Alphaproteobacteria	Rhodobacterales	Rhodobacteraceae	-	Methylarcula	Methylarcula marina
GCA_900005875.1_PSEFL294_LIB5397_genomic	CVTG01000037.1	175871_0_2__94239_96111_-1	94240	96111	-1	175871_0_2__94239_96111_-1	317237_0_159__36992_38927_-1	clade4	1844094	Proteobacteria	Gammaproteobacteria	Pseudomonadales	Pseudomonadaceae	-	Pseudomonas	Pseudomonas sp. 24 E 1
GCA_900005945.1_PSEFL294_LIB5408_genomic	CVTQ01000018.1	175873_0_10__406359_408231_-1	406360	408231	-1	175871_0_2__94239_96111_-1	317237_0_159__36992_38927_-1	clade4	1844103	Proteobacteria	Gammaproteobacteria	Pseudomonadales	Pseudomonadaceae	-	Pseudomonas	Pseudomonas sp. 35 E 8
GCA_900116845.1_IMG-taxon_2684623003_annotated_assembly_genomic	FPCE01000001.1	185048_0_22__537299_539171_-1	537300	539171	-1	175871_0_2__94239_96111_-1	317237_0_159__36992_38927_-1	clade4	1881063	Proteobacteria	Gammaproteobacteria	Pseudomonadales	Pseudomonadaceae	-	Pseudomonas	Pseudomonas sp. OV546
GCA_002255825.1_ASM225582v1_genomic	NKIF01000003.1	128063_0_72__141313_143185_-1	141314	143185	-1	175871_0_2__94239_96111_-1	317237_0_159__36992_38927_-1	clade4	2015554	Proteobacteria	Gammaproteobacteria	Pseudomonadales	Pseudomonadaceae	-	Pseudomonas	Pseudomonas sp. PGPPP2
GCA_900004655.1_PSEFL294_LIB5411_genomic	CVTR01000019.1	175842_0_25__96339_98211_1	96340	98211	1	175871_0_2__94239_96111_-1	317237_0_159__36992_38927_-1	clade4	1844106	Proteobacteria	Gammaproteobacteria	Pseudomonadales	Pseudomonadaceae	-	Pseudomonas	Pseudomonas sp. 52 E 6
GCA_900005865.1_PSEFL294_LIB5412_genomic	CVTP01000028.1	175870_0_0__609526_611398_-1	609527	611398	-1	175871_0_2__94239_96111_-1	317237_0_159__36992_38927_-1	clade4	1844107	Proteobacteria	Gammaproteobacteria	Pseudomonadales	Pseudomonadaceae	-	Pseudomonas	Pseudomonas sp. 58 R 12
GCA_900004795.1_PSEFL294_LIB5399_genomic	CVTI01000040.1	175847_0_3__293696_295568_1	293697	295568	1	175871_0_2__94239_96111_-1	317237_0_159__36992_38927_-1	clade4	1844096	Proteobacteria	Gammaproteobacteria	Pseudomonadales	Pseudomonadaceae	-	Pseudomonas	Pseudomonas sp. 24 R 17
GCA_001708595.1_ASM170859v1_genomic	CP016937.1	105008_0_0__874579_878131_1	874580	878131	1	105008_0_0__874579_878131_1	252196_0_10__37629_39750_1	clade1	630	Proteobacteria	Gammaproteobacteria	Enterobacterales	Yersiniaceae	-	Yersinia	Yersinia enterocolitica
GCA_001708615.1_ASM170861v1_genomic	CP016940.1	105009_0_0__179798_181934_1	179799	181934	1	105008_0_0__874579_878131_1	252196_0_10__37629_39750_1	clade1	630	Proteobacteria	Gammaproteobacteria	Enterobacterales	Yersiniaceae	-	Yersinia	Yersinia enterocolitica
GCA_001708635.1_ASM170863v1_genomic	CP016945.1	105010_0_0__179442_181578_1	179443	181578	1	105008_0_0__874579_878131_1	252196_0_10__37629_39750_1	clade1	630	Proteobacteria	Gammaproteobacteria	Enterobacterales	Yersiniaceae	-	Yersinia	Yersinia enterocolitica
GCA_001708575.1_ASM170857v1_genomic	CP016931.1	105007_0_0__340912_343048_1	340913	343048	1	105008_0_0__874579_878131_1	252196_0_10__37629_39750_1	clade1	630	Proteobacteria	Gammaproteobacteria	Enterobacterales	Yersiniaceae	-	Yersinia	Yersinia enterocolitica
GCA_001708555.1_ASM170855v1_genomic	CP016935.1	105006_0_0__179441_181577_1	179442	181577	1	105008_0_0__874579_878131_1	252196_0_10__37629_39750_1	clade1	630	Proteobacteria	Gammaproteobacteria	Enterobacterales	Yersiniaceae	-	Yersinia	Yersinia enterocolitica
GCA_001150565.1_8016_2_83_genomic	CPXJ01000003.1	80528_0_2__69077_71213_-1	69078	71213	-1	105008_0_0__874579_878131_1	252196_0_10__37629_39750_1	clade1	630	Proteobacteria	Gammaproteobacteria	Enterobacterales	Yersiniaceae	-	Yersinia	Yersinia enterocolitica
GCA_900460715.1_36725_G02_genomic	UHJF01000001.1	195299_0_3__498896_501017_1	498897	501017	1	105008_0_0__874579_878131_1	252196_0_10__37629_39750_1	clade1	29486	Proteobacteria	Gammaproteobacteria	Enterobacterales	Yersiniaceae	-	Yersinia	Yersinia ruckeri	TGKACAAACTTTATTBT
GCA_001166725.1_4840_7_6_genomic	CQBN01000011.1	81334_0_10__24399_26520_-1	24400	26520	-1	105008_0_0__874579_878131_1	252196_0_10__37629_39750_1	clade1	29486	Proteobacteria	Gammaproteobacteria	Enterobacterales	Yersiniaceae	-	Yersinia	Yersinia ruckeri	TGKACAAACTTTATTBT
GCA_001750505.1_ASM175050v1_genomic	MKFJ01000045.1	106265_0_44__27335_29456_-1	27336	29456	-1	105008_0_0__874579_878131_1	252196_0_10__37629_39750_1	clade1	29486	Proteobacteria	Gammaproteobacteria	Enterobacterales	Yersiniaceae	-	Yersinia	Yersinia ruckeri	TGKACAAACTTTATTBT
GCA_900635715.1_32473_H02_genomic	LR134160.1	213590_0_0__4254006_4256127_-1	4254007	4256127	-1	105008_0_0__874579_878131_1	252196_0_10__37629_39750_1	clade1	633	Proteobacteria	Gammaproteobacteria	Enterobacterales	Yersiniaceae	-	Yersinia	Yersinia pseudotuberculosis	TGKACAAACTTTATTBT
GCA_900460675.1_53550_D01_genomic	UHJG01000001.1	195296_0_3__2071420_2073541_-1	2071421	2073541	-1	105008_0_0__874579_878131_1	252196_0_10__37629_39750_1	clade1	29486	Proteobacteria	Gammaproteobacteria	Enterobacterales	Yersiniaceae	-	Yersinia	Yersinia ruckeri	TGKACAAACTTTATTBT
GCA_001152185.1_5139_5_9_genomic	CQCB01000004.1	80609_0_3__161975_164096_-1	161976	164096	-1	105008_0_0__874579_878131_1	252196_0_10__37629_39750_1	clade1	29485	Proteobacteria	Gammaproteobacteria	Enterobacterales	Yersiniaceae	-	Yersinia	Yersinia rohdei	TARBGGACAAACTTTATTG
GCA_000824965.1_RuckeriXTk35_genomic	CCYO01000011.1	70242_0_10__177155_179276_1	177156	179276	1	105008_0_0__874579_878131_1	252196_0_10__37629_39750_1	clade1	29486	Proteobacteria	Gammaproteobacteria	Enterobacterales	Yersiniaceae	-	Yersinia	Yersinia ruckeri	TGKACAAACTTTATTBT
GCA_000754815.1_YRC_genomic	KN150747.1	67136_0_0__210956_213077_1	210957	213077	1	105008_0_0__874579_878131_1	252196_0_10__37629_39750_1	clade1	527005	Proteobacteria	Gammaproteobacteria	Enterobacterales	Yersiniaceae	-	Yersinia	Yersinia ruckeri ATCC 29473	TGKACAAACTTTATTBT
GCA_001708655.1_ASM170865v1_genomic	CP016944.1	105011_0_0__179797_181762_1	179798	181762	1	105008_0_0__874579_878131_1	252196_0_10__37629_39750_1	clade1	630	Proteobacteria	Gammaproteobacteria	Enterobacterales	Yersiniaceae	-	Yersinia	Yersinia enterocolitica
GCA_001050815.1_ASM105081v1_genomic	HF933426.1	75574_0_0__274263_275166_1	274264	275166	1	105008_0_0__874579_878131_1	252196_0_10__37629_39750_1	clade1	1262467	Proteobacteria	Gammaproteobacteria	Enterobacterales	Yersiniaceae	-	Yersinia	Yersinia enterocolitica (type O:2) str. YE3094/96
GCA_001050815.1_ASM105081v1_genomic	HF933426.1	75574_0_0__276228_277104_1	276229	277104	1	105008_0_0__874579_878131_1	252196_0_10__37629_39750_1	clade1	1262467	Proteobacteria	Gammaproteobacteria	Enterobacterales	Yersiniaceae	-	Yersinia	Yersinia enterocolitica (type O:2) str. YE3094/96
GCA_001050815.1_ASM105081v1_genomic	HF933426.1	75574_0_0__273813_274053_1	273814	274053	1	105008_0_0__874579_878131_1	252196_0_10__37629_39750_1	clade1	1262467	Proteobacteria	Gammaproteobacteria	Enterobacterales	Yersiniaceae	-	Yersinia	Yersinia enterocolitica (type O:2) str. YE3094/96
GCA_001712795.1_ASM171279v1_genomic	KV757663.1	105207_0_126__9341_11240_1	9342	11240	1	105207_0_126__9341_11240_1	211416_0_7__124683_126549_1	clade3	457944	Cyanobacteria	-	Nostocales	Nostocaceae	-	Nostoc	Nostoc sp. KVJ20	KGACAATAATTMTTTAAWRS
GCA_900066805.1_14207_7_50_genomic	FMGF01000007.1	181382_0_31__135198_136968_1	135199	136968	1	181382_0_31__135198_136968_1	279672_0_99__27789_29538_-1	clade1	1193532	Firmicutes	Clostridia	Clostridiales	Clostridiaceae	-	Butyricicoccus	uncultured Butyricicoccus sp.
GCA_902362825.1_MGYG-HGUT-00068_genomic	CABIYD010000007.1	302758_0_6__135198_136968_1	135199	136968	1	181382_0_31__135198_136968_1	279672_0_99__27789_29538_-1	clade1	1898207	Firmicutes	Clostridia	Clostridiales	-	-	-	Clostridiales bacterium
UZXG01.1	UZXG01000394.1	18139_0_393__23561_25823_-1	23562	25823	-1	18139_0_393__23561_25823_-1	205444_0_0__1603803_1606086_-1	clade1
GCA_900070365.1_Alloactinosynnema_sp._L-07_genomic	LN850107.1	181455_0_0__307916_309938_1	307917	309938	1	181455_0_0__307916_309938_1	88215_0_59__24419_26039_1	clade2	1653480	Actinobacteria	Actinomycetia	Pseudonocardiales	Pseudonocardiaceae	-	Alloactinosynnema	Alloactinosynnema sp. L-07
UZXQ01.1	UZXQ01000176.1	18149_0_175__31574_33278_1	31575	33278	1	18149_0_175__31574_33278_1	254784_0_9__154475_156152_-1	clade3									KWYCAAAGTCGRYTKCAGCR
UZXI01.1	UZXI01000356.1	18141_0_355__31531_33235_1	31532	33235	1	18149_0_175__31574_33278_1	254784_0_9__154475_156152_-1	clade3									KWYCAAAGTCGRYTKCAGCR
UZXW01.1	UZXW01000002.1	18155_0_1__213732_215814_-1	213733	215814	-1	18155_0_1__213732_215814_-1	192689_0_0__2698667_2700797_1	clade2
GCA_900077195.1_12045_5_51_genomic	FKEJ01000003.1	181850_0_2__560600_563210_1	560601	563210	1	181850_0_2__560600_563210_1	102507_0_116__7846_9526_1	clade3	158836	Proteobacteria	Gammaproteobacteria	Enterobacterales	Enterobacteriaceae	-	Enterobacter	Enterobacter hormaechei	RTKTCAGAAGACGVSTGCA
GCA_000756005.1_ASM75600v1_genomic	CP008730.1	67189_0_0__1527246_1528965_-1	1527247	1528965	-1	181850_0_2__560600_563210_1	102507_0_116__7846_9526_1	clade3	87883	Proteobacteria	Betaproteobacteria	Burkholderiales	Burkholderiaceae	-	Burkholderia	Burkholderia multivorans	TWTNGTGCAGWCGDSTYCTG
GCA_001874505.1_ASM187450v1_genomic	CP011661.1	112159_0_3__73033_74716_1	73034	74716	1	181850_0_2__560600_563210_1	102507_0_116__7846_9526_1	clade3	158836	Proteobacteria	Gammaproteobacteria	Enterobacterales	Enterobacteriaceae	-	Enterobacter	Enterobacter hormaechei	WTKTCAGRASNCGWCTGCAC
GCA_011045355.1_ASM1104535v1_genomic	CP049193.1	326520_0_3__76990_78673_-1	76991	78673	-1	181850_0_2__560600_563210_1	102507_0_116__7846_9526_1	clade3	158836	Proteobacteria	Gammaproteobacteria	Enterobacterales	Enterobacteriaceae	-	Enterobacter	Enterobacter hormaechei	GGTGCAGWYGWCTTCTGANA
GCA_001518515.1_ASM151851v1_genomic	LRBZ01000013.1	97135_0_12__81920_83603_-1	81921	83603	-1	181850_0_2__560600_563210_1	102507_0_116__7846_9526_1	clade3	1296536	Proteobacteria	Gammaproteobacteria	Enterobacterales	Enterobacteriaceae	-	Enterobacter	Enterobacter hormaechei subsp. xiangfangensis	TNGTGCAGWCGDSTYCTGA
GCA_001539585.1_12082_2_69_genomic	FCHP01000003.1	98147_0_2__93245_94928_1	93246	94928	1	181850_0_2__560600_563210_1	102507_0_116__7846_9526_1	clade3	615	Proteobacteria	Gammaproteobacteria	Enterobacterales	Yersiniaceae	-	Serratia	Serratia marcescens	GTGCAGWCGACTYYTGANMW
GCA_900077625.1_11983_7_2_genomic	FKGC01000002.1	181893_0_1__291577_293260_1	291578	293260	1	181850_0_2__560600_563210_1	102507_0_116__7846_9526_1	clade3	158836	Proteobacteria	Gammaproteobacteria	Enterobacterales	Enterobacteriaceae	-	Enterobacter	Enterobacter hormaechei	TWTCAGRAGKCGACTGCAC
GCA_009930835.1_ASM993083v1_genomic	CP023570.1	322893_0_2__161827_163510_-1	161828	163510	-1	181850_0_2__560600_563210_1	102507_0_116__7846_9526_1	clade3	158836	Proteobacteria	Gammaproteobacteria	Enterobacterales	Enterobacteriaceae	-	Enterobacter	Enterobacter hormaechei	GGTGCAGWYGWCTTCTGANA
GCA_006443455.1_ASM644345v1_genomic	VFYG01000019.1	289124_0_17__51478_53161_1	51479	53161	1	181850_0_2__560600_563210_1	102507_0_116__7846_9526_1	clade3	90371	Proteobacteria	Gammaproteobacteria	Enterobacterales	Enterobacteriaceae	-	Salmonella	Salmonella enterica subsp. enterica serovar Typhimurium	GGTGCAGWYGWCTTCTGANA
GCA_001023515.1_ASM102351v1_genomic	JSYI01000123.1	74461_0_122__21728_23411_1	21729	23411	1	181850_0_2__560600_563210_1	102507_0_116__7846_9526_1	clade3	680496								GTGCAGNCGACTYYTGANAW
GCA_000945315.1_PRJEB5504_assembly_1_genomic	LM997413.1	71385_0_0__1385239_1386922_1	1385240	1386922	1	181850_0_2__560600_563210_1	102507_0_116__7846_9526_1	clade3	1461581	Proteobacteria	Gammaproteobacteria	Pseudomonadales	Pseudomonadaceae	-	Pseudomonas	Pseudomonas saudimassiliensis	GGTGCAGWYGWCTTCTGANA
GCA_000708085.1_A_dhakensis_SSU_genomic	JDWD01000038.1	65085_0_37__38375_40058_-1	38376	40058	-1	181850_0_2__560600_563210_1	102507_0_116__7846_9526_1	clade3	196024	Proteobacteria	Gammaproteobacteria	Aeromonadales	Aeromonadaceae	-	Aeromonas	Aeromonas dhakensis	GTGCAGWCGWMTYCTGAWAW
GCA_001022195.1_ASM102219v1_genomic	CP011634.1	74402_0_5__170062_171742_-1	170063	171742	-1	181850_0_2__560600_563210_1	102507_0_116__7846_9526_1	clade3	571	Proteobacteria	Gammaproteobacteria	Enterobacterales	Enterobacteriaceae	-	Klebsiella	Klebsiella oxytoca	TTRGTGCAGHCGDCTTCTGA
GCA_002887715.1_ASM288771v1_genomic	CP025716.1	151353_0_0__1370499_1372179_-1	1370500	1372179	-1	181850_0_2__560600_563210_1	102507_0_116__7846_9526_1	clade3	562	Proteobacteria	Gammaproteobacteria	Enterobacterales	Enterobacteriaceae	-	Escherichia	Escherichia coli	TTRGTGCAGHCGDCTTCTGA
GCA_000325725.1_ASM32572v1_genomic	CP003739.1	47522_0_1__25759_27439_1	25760	27439	1	181850_0_2__560600_563210_1	102507_0_116__7846_9526_1	clade3	1215088	Proteobacteria	Gammaproteobacteria	Pseudomonadales	Pseudomonadaceae	-	Pseudomonas	Pseudomonas putida HB3267	TCAGAAGTYSWMTGCACCAR
GCA_001880835.1_ASM188083v1_genomic	MCOQ01000136.1	112439_0_135__7395_9075_-1	7396	9075	-1	181850_0_2__560600_563210_1	102507_0_116__7846_9526_1	clade3	546	Proteobacteria	Gammaproteobacteria	Enterobacterales	Enterobacteriaceae	-	Citrobacter	Citrobacter freundii
OVEW01.1	OVEW01000013.1	11336_0_12__54959_56639_-1	54960	56639	-1	181850_0_2__560600_563210_1	102507_0_116__7846_9526_1	clade3									TTRGTGCAGHCGDCTTCTGA
GCA_009668005.1_ASM966800v1_genomic	WJYN01000013.1	314320_0_12__54541_56221_-1	54542	56221	-1	181850_0_2__560600_563210_1	102507_0_116__7846_9526_1	clade3									WTKTCAGRASNCGWCTGCAC
GCA_000016205.1_ASM1620v1_genomic	CP000618.1	39739_0_4__161752_163432_1	161753	163432	1	181850_0_2__560600_563210_1	102507_0_116__7846_9526_1	clade3	269482	Proteobacteria	Betaproteobacteria	Burkholderiales	Burkholderiaceae	-	Burkholderia	Burkholderia vietnamiensis G4	WTSGTGCAGWCGASTYYTGA
GCA_002244065.1_ASM224406v1_genomic	KZ269118.1	127555_0_0__1289817_1291497_-1	1289818	1291497	-1	181850_0_2__560600_563210_1	102507_0_116__7846_9526_1	clade3	562	Proteobacteria	Gammaproteobacteria	Enterobacterales	Enterobacteriaceae	-	Escherichia	Escherichia coli	TTRGTGCAGHCGDCTTCTGA
GCA_000938355.2_ASM93835v2_genomic	JYGA02000001.1	71082_0_6__960023_961703_-1	960024	961703	-1	181850_0_2__560600_563210_1	102507_0_116__7846_9526_1	clade3	158836	Proteobacteria	Gammaproteobacteria	Enterobacterales	Enterobacteriaceae	-	Enterobacter	Enterobacter hormaechei
GCA_008931325.1_ASM893132v1_genomic	CP042567.1	300900_0_1__137400_139080_-1	137401	139080	-1	181850_0_2__560600_563210_1	102507_0_116__7846_9526_1	clade3	158836	Proteobacteria	Gammaproteobacteria	Enterobacterales	Enterobacteriaceae	-	Enterobacter	Enterobacter hormaechei	TCAGAAGHCGDCTGCACYA
GCA_003076395.1_ASM307639v1_genomic	CP020545.1	293216_0_0__4177940_4179620_-1	4177941	4179620	-1	181850_0_2__560600_563210_1	102507_0_116__7846_9526_1	clade3	562	Proteobacteria	Gammaproteobacteria	Enterobacterales	Enterobacteriaceae	-	Escherichia	Escherichia coli	TDTCAGAAGHCGDCTGCAC
GCA_000694655.1_Kleb_pneu_MGH_71_V1_genomic	KK737615.1	64517_0_4__32215_33895_-1	32216	33895	-1	181850_0_2__560600_563210_1	102507_0_116__7846_9526_1	clade3	1438794	Proteobacteria	Gammaproteobacteria	Enterobacterales	Enterobacteriaceae	-	Klebsiella	Klebsiella pneumoniae MGH 71
GCA_009789555.1_ASM978955v1_genomic	CP046903.1	318404_0_1__100151_101831_1	100152	101831	1	181850_0_2__560600_563210_1	102507_0_116__7846_9526_1	clade3	316	Proteobacteria	Gammaproteobacteria	Pseudomonadales	Pseudomonadaceae	-	Pseudomonas	Pseudomonas stutzeri
GCA_000699425.1_7699_genomic	JDWM01000014.1	64672_0_13__11267_12947_-1	11268	12947	-1	181850_0_2__560600_563210_1	102507_0_116__7846_9526_1	clade3	1455605	Proteobacteria	Gammaproteobacteria	Enterobacterales	Enterobacteriaceae	-	Klebsiella	Klebsiella pneumoniae 7699
GCA_001037845.1_Ente_cloa_complex_BIDMC100_V1_genomic	KQ089991.1	75128_0_2__15425_17105_-1	15426	17105	-1	181850_0_2__560600_563210_1	102507_0_116__7846_9526_1	clade3	1686399
GCA_001515845.2_ASM151584v2_genomic	CP008865.2	97025_0_0__2591635_2593315_-1	2591636	2593315	-1	181850_0_2__560600_563210_1	102507_0_116__7846_9526_1	clade3	287	Proteobacteria	Gammaproteobacteria	Pseudomonadales	Pseudomonadaceae	-	Pseudomonas	Pseudomonas aeruginosa	TTNTCARRAGTCGWCYGCAC
GCA_009299585.1_ASM929958v1_genomic	VMTW01000036.1	313231_0_97__13421_15101_-1	13422	15101	-1	181850_0_2__560600_563210_1	102507_0_116__7846_9526_1	clade3	287	Proteobacteria	Gammaproteobacteria	Pseudomonadales	Pseudomonadaceae	-	Pseudomonas	Pseudomonas aeruginosa	TCAGAAGHCGDCTGCACYA
GCA_005171095.1_ASM517109v1_genomic	CP031894.1	265147_0_2__56929_58609_1	56930	58609	1	181850_0_2__560600_563210_1	102507_0_116__7846_9526_1	clade3	1078021	Proteobacteria	Gammaproteobacteria	Enterobacterales	Enterobacteriaceae	-	Escherichia	Escherichia coli O113:H21	TTRGTGCAGHCGDCTTCTGA
GCA_001921085.1_TRN6609_genomic	LYTU01000009.1	114166_0_152__319169_320849_1	319170	320849	1	181850_0_2__560600_563210_1	102507_0_116__7846_9526_1	clade3	287	Proteobacteria	Gammaproteobacteria	Pseudomonadales	Pseudomonadaceae	-	Pseudomonas	Pseudomonas aeruginosa	TTGGTGCASWYGWSTWYTGA
GCA_002200525.1_ASM220052v1_genomic	NAPO01000014.1	125734_0_5__7616_9296_-1	7617	9296	-1	181850_0_2__560600_563210_1	102507_0_116__7846_9526_1	clade3	595	Proteobacteria	Gammaproteobacteria	Enterobacterales	Enterobacteriaceae	-	Salmonella	Salmonella enterica subsp. enterica serovar Infantis	TTRGTGCAGHCGDCTTCTGA
GCA_002515445.1_ASM251544v1_genomic	NJXA01000028.1	140082_0_88__40183_41863_1	40184	41863	1	181850_0_2__560600_563210_1	102507_0_116__7846_9526_1	clade3	562	Proteobacteria	Gammaproteobacteria	Enterobacterales	Enterobacteriaceae	-	Escherichia	Escherichia coli	TTRGTGCAGHCGDCTTCTGA
GCA_002212055.1_ASM221205v1_genomic	NHTF01000029.1	126245_0_21__5446_7126_1	5447	7126	1	181850_0_2__560600_563210_1	102507_0_116__7846_9526_1	clade3	562	Proteobacteria	Gammaproteobacteria	Enterobacterales	Enterobacteriaceae	-	Escherichia	Escherichia coli	RGTGCAGYCGKCTTCTGA
GCA_006364795.1_ASM636479v1_genomic	CP041013.1	287868_0_0__1261043_1262723_1	1261044	1262723	1	181850_0_2__560600_563210_1	102507_0_116__7846_9526_1	clade3	287	Proteobacteria	Gammaproteobacteria	Pseudomonadales	Pseudomonadaceae	-	Pseudomonas	Pseudomonas aeruginosa	TTNTCARRAGTCGWCYGCAC
GCA_002230765.1_ASM223076v1_genomic	NLQZ01000048.1	126999_0_157__13173_14853_-1	13174	14853	-1	181850_0_2__560600_563210_1	102507_0_116__7846_9526_1	clade3	562	Proteobacteria	Gammaproteobacteria	Enterobacterales	Enterobacteriaceae	-	Escherichia	Escherichia coli	RGTGCAGYCGKCTTCTGA
GCA_001453495.1_WH-SGI-V-07648_genomic	LLRT01000122.1	94675_0_121__14117_15797_-1	14118	15797	-1	181850_0_2__560600_563210_1	102507_0_116__7846_9526_1	clade3	287	Proteobacteria	Gammaproteobacteria	Pseudomonadales	Pseudomonadaceae	-	Pseudomonas	Pseudomonas aeruginosa	RGTGCAGYCGKCTTCTGA
GCA_001451885.1_WH-SGI-V-07504_genomic	LLQK01000009.1	94594_0_8__90769_92449_1	90770	92449	1	181850_0_2__560600_563210_1	102507_0_116__7846_9526_1	clade3	287	Proteobacteria	Gammaproteobacteria	Pseudomonadales	Pseudomonadaceae	-	Pseudomonas	Pseudomonas aeruginosa	TCAGAAGWYGWNTGCACYAM
GCA_002538885.1_ASM253888v1_genomic	NMGS01000040.1	141158_0_278__5028_6708_1	5029	6708	1	181850_0_2__560600_563210_1	102507_0_116__7846_9526_1	clade3	562	Proteobacteria	Gammaproteobacteria	Enterobacterales	Enterobacteriaceae	-	Escherichia	Escherichia coli
GCA_003046275.1_ASM304627v1_genomic	PZZO01000012.1	157508_0_11__52359_54039_1	52360	54039	1	181850_0_2__560600_563210_1	102507_0_116__7846_9526_1	clade3	2135610	Proteobacteria	Gammaproteobacteria	Alteromonadales	Alteromonadaceae	-	Marinobacter	Marinobacter sp. PT19DW	GTGCRGWCGACTYYTGANAA
GCA_001906535.1_ASM190653v1_genomic	MRUW01000013.1	113501_0_4__95449_97129_1	95450	97129	1	181850_0_2__560600_563210_1	102507_0_116__7846_9526_1	clade3	595	Proteobacteria	Gammaproteobacteria	Enterobacterales	Enterobacteriaceae	-	Salmonella	Salmonella enterica subsp. enterica serovar Infantis	TTRGTGCAGHCGDCTTCTGA
GCA_001452525.1_WH-SGI-V-07690_genomic	LLSK01000135.1	94626_0_134__46736_48416_-1	46737	48416	-1	181850_0_2__560600_563210_1	102507_0_116__7846_9526_1	clade3	287	Proteobacteria	Gammaproteobacteria	Pseudomonadales	Pseudomonadaceae	-	Pseudomonas	Pseudomonas aeruginosa	GTGCRGWCGACTYYTGANAA
GCA_002968695.1_ASM296869v1_genomic	CP027174.1	154545_0_0__987774_989454_-1	987775	989454	-1	181850_0_2__560600_563210_1	102507_0_116__7846_9526_1	clade3	287	Proteobacteria	Gammaproteobacteria	Pseudomonadales	Pseudomonadaceae	-	Pseudomonas	Pseudomonas aeruginosa	GTGCAGYCGKCTTCTGA
GCA_000183345.1_ASM18334v1_genomic	CP001856.1	41978_0_1__67503_69183_-1	67504	69183	-1	181850_0_2__560600_563210_1	102507_0_116__7846_9526_1	clade3	685038								TGCAGWCGACTTYTGANAWT
GCA_001940335.1_ASM194033v1_genomic	MLGD01000038.1	114731_0_31__10762_12442_-1	10763	12442	-1	181850_0_2__560600_563210_1	102507_0_116__7846_9526_1	clade3	437900	Proteobacteria	Gammaproteobacteria	Pseudomonadales	Pseudomonadaceae	-	Pseudomonas	Pseudomonas marincola	TCAGAAGHCGDCTGCACYA
GCA_003322135.1_ASM332213v1_genomic	PURS01000037.1	167471_0_36__14419_16099_1	14420	16099	1	181850_0_2__560600_563210_1	102507_0_116__7846_9526_1	clade3	562	Proteobacteria	Gammaproteobacteria	Enterobacterales	Enterobacteriaceae	-	Escherichia	Escherichia coli	TYAWTAHTRWTTTTATWRA
GCA_000781715.1_ASM78171v1_genomic	JSQQ01000103.1	68300_0_101__6477_8157_-1	6478	8157	-1	181850_0_2__560600_563210_1	102507_0_116__7846_9526_1	clade3	562	Proteobacteria	Gammaproteobacteria	Enterobacterales	Enterobacteriaceae	-	Escherichia	Escherichia coli	RGTGCAGYCGKCTTCTGA
GCA_012357335.1_PDT000556950.1_genomic	AASIDC010000016.1	334928_0_15__78495_80175_1	78496	80175	1	181850_0_2__560600_563210_1	102507_0_116__7846_9526_1	clade3
GCA_002226775.1_ASM222677v1_genomic	NLHW01000040.1	126799_0_88__14839_16519_-1	14840	16519	-1	181850_0_2__560600_563210_1	102507_0_116__7846_9526_1	clade3	562	Proteobacteria	Gammaproteobacteria	Enterobacterales	Enterobacteriaceae	-	Escherichia	Escherichia coli
GCA_008931505.1_ASM893150v1_genomic	CP042517.1	300909_0_0__590492_592172_1	590493	592172	1	181850_0_2__560600_563210_1	102507_0_116__7846_9526_1	clade3	546	Proteobacteria	Gammaproteobacteria	Enterobacterales	Enterobacteriaceae	-	Citrobacter	Citrobacter freundii	TCAGAAGHCGDCTGCACYA
GCA_003547825.1_ASM354782v1_genomic	PCJK01000026.1	244738_0_18__3904537_3906217_-1	3904538	3906217	-1	181850_0_2__560600_563210_1	102507_0_116__7846_9526_1	clade3	28144								TCAGAAGHCGDCTGCACYA
GCA_002085755.1_ASM208575v1_genomic	CP020603.1	120574_0_0__2558050_2559730_-1	2558051	2559730	-1	181850_0_2__560600_563210_1	102507_0_116__7846_9526_1	clade3	287	Proteobacteria	Gammaproteobacteria	Pseudomonadales	Pseudomonadaceae	-	Pseudomonas	Pseudomonas aeruginosa
GCA_009746605.1_ASM974660v1_genomic	WOWR01000067.1	316977_0_152__6075_7755_1	6076	7755	1	181850_0_2__560600_563210_1	102507_0_116__7846_9526_1	clade3	303	Proteobacteria	Gammaproteobacteria	Pseudomonadales	Pseudomonadaceae	-	Pseudomonas	Pseudomonas putida	TGCAGHCGKCTYCTGAMAWT
GCA_900505615.1_19084_4_185_genomic	UJKK01000015.1	198895_0_59__12901_14581_-1	12902	14581	-1	181850_0_2__560600_563210_1	102507_0_116__7846_9526_1	clade3	573	Proteobacteria	Gammaproteobacteria	Enterobacterales	Enterobacteriaceae	-	Klebsiella	Klebsiella pneumoniae
GCA_001480485.1_Salmonella_enterica_CVM_N42450-SQ_v1.0_genomic	JYZN01000057.1	95746_0_79__19845_21495_1	19846	21495	1	181850_0_2__560600_563210_1	102507_0_116__7846_9526_1	clade3	90371	Proteobacteria	Gammaproteobacteria	Enterobacterales	Enterobacteriaceae	-	Salmonella	Salmonella enterica subsp. enterica serovar Typhimurium
GCA_001478685.1_Salmonella_enterica_CVM_N29357-SQ_v1.0_genomic	JYUA01000023.1	95656_0_15__43270_44920_-1	43271	44920	-1	181850_0_2__560600_563210_1	102507_0_116__7846_9526_1	clade3	90105	Proteobacteria	Gammaproteobacteria	Enterobacterales	Enterobacteriaceae	-	Salmonella	Salmonella enterica subsp. enterica serovar Saintpaul
GCA_002032005.1_ASM203200v1_genomic	MXIK01000032.1	118251_0_27__35330_36980_-1	35331	36980	-1	181850_0_2__560600_563210_1	102507_0_116__7846_9526_1	clade3	1192839
GCA_002036645.1_ASM203664v1_genomic	MXBQ01000015.1	118482_0_5__36875_38525_-1	36876	38525	-1	181850_0_2__560600_563210_1	102507_0_116__7846_9526_1	clade3	28901	Proteobacteria	Gammaproteobacteria	Enterobacterales	Enterobacteriaceae	-	Salmonella	Salmonella enterica
GCA_001516865.1_ASM151686v1_genomic	LQAS01000013.1	97065_0_4__9391_10828_-1	9392	10828	-1	181850_0_2__560600_563210_1	102507_0_116__7846_9526_1	clade3	232846	Proteobacteria	Betaproteobacteria	Burkholderiales	Alcaligenaceae	-	Alcaligenes	Alcaligenes faecalis subsp. phenolicus
GCA_003547195.1_ASM354719v1_genomic	PCHQ01000020.1	244706_0_12__764503_765529_1	764504	765529	1	181850_0_2__560600_563210_1	102507_0_116__7846_9526_1	clade3	28144								CRGYCGKYTKCKGAM
GCA_011057215.1_ASM1105721v1_genomic	MKPT01000160.1	327108_0_159__134334_136053_1	134335	136053	1	181850_0_2__560600_563210_1	102507_0_116__7846_9526_1	clade3
mgm4746139.3	148	238105_0_148__14723_16406_-1	14724	16406	-1	181850_0_2__560600_563210_1	102507_0_116__7846_9526_1	clade3									TTGGTGCASWYGWSTWYTGA
GCA_003834285.1_ASM383428v1_genomic	NSOJ01000001.1	204730_0_0__674732_676415_-1	674733	676415	-1	181850_0_2__560600_563210_1	102507_0_116__7846_9526_1	clade3	287	Proteobacteria	Gammaproteobacteria	Pseudomonadales	Pseudomonadaceae	-	Pseudomonas	Pseudomonas aeruginosa	GGTGCAGWYGWCTTCTGANA
GCA_002385235.1_ASM238523v1_genomic	DGDB01000019.1	134227_0_41__15048_16731_-1	15049	16731	-1	181850_0_2__560600_563210_1	102507_0_116__7846_9526_1	clade3									GTGCAGWSGASTYYTGAAAA
GCA_003711145.1_ASM371114v1_genomic	CP024945.1	202333_0_2__38602_40285_1	38603	40285	1	181850_0_2__560600_563210_1	102507_0_116__7846_9526_1	clade3	482957	Proteobacteria	Betaproteobacteria	Burkholderiales	Burkholderiaceae	-	Burkholderia	Burkholderia lata	TNGTGCAGWCGDSTYCTGA
GCA_902157085.1_18174_8_130_genomic	CABGBK010000007.1	337116_0_6__28851_30534_-1	28852	30534	-1	181850_0_2__560600_563210_1	102507_0_116__7846_9526_1	clade3	573	Proteobacteria	Gammaproteobacteria	Enterobacterales	Enterobacteriaceae	-	Klebsiella	Klebsiella pneumoniae	GGTGCAGWYGWCTTCTGANA
GCA_003195545.1_ASM319554v1_genomic	QIYH01000042.1	162133_0_70__13700_15383_-1	13701	15383	-1	181850_0_2__560600_563210_1	102507_0_116__7846_9526_1	clade3	244366	Proteobacteria	Gammaproteobacteria	Enterobacterales	Enterobacteriaceae	-	Klebsiella	Klebsiella variicola	GGTGCAGWYGWCTTCTGANA
GCA_003999755.1_ASM399975v1_genomic	CP023430.1	211783_0_0__4831409_4833092_-1	4831410	4833092	-1	181850_0_2__560600_563210_1	102507_0_116__7846_9526_1	clade3	1296536	Proteobacteria	Gammaproteobacteria	Enterobacterales	Enterobacteriaceae	-	Enterobacter	Enterobacter hormaechei subsp. xiangfangensis	TCAGRAGWCGWCTGCACCAM
GCA_001450355.1_WH-SGI-V-07055_genomic	LLKZ01000041.1	94518_0_40__6367_8050_1	6368	8050	1	181850_0_2__560600_563210_1	102507_0_116__7846_9526_1	clade3	287	Proteobacteria	Gammaproteobacteria	Pseudomonadales	Pseudomonadaceae	-	Pseudomonas	Pseudomonas aeruginosa	TYNGTGCAGWCGDSTYCTGA
mgm4745752.3	3266	238102_0_3266__31489_33172_1	31490	33172	1	181850_0_2__560600_563210_1	102507_0_116__7846_9526_1	clade3
GCA_003297095.1_ASM329709v1_genomic	QNJT01000416.1	166432_0_352__27885_29568_1	27886	29568	1	181850_0_2__560600_563210_1	102507_0_116__7846_9526_1	clade3	64187	Proteobacteria	Gammaproteobacteria	Xanthomonadales	Xanthomonadaceae	-	Xanthomonas	Xanthomonas oryzae pv. oryzae	TCAGRASWCRWMTGCACNAM
GCA_002514925.1_ASM251492v1_genomic	NKMB01000026.1	140056_0_79__40399_42079_1	40400	42079	1	181850_0_2__560600_563210_1	102507_0_116__7846_9526_1	clade3	562	Proteobacteria	Gammaproteobacteria	Enterobacterales	Enterobacteriaceae	-	Escherichia	Escherichia coli	TTRGTGCAGHCGDCTTCTGA
GCA_001994735.1_ASM199473v1_genomic	MUTO01000055.1	116682_0_20__14464_16144_1	14465	16144	1	181850_0_2__560600_563210_1	102507_0_116__7846_9526_1	clade3	95486	Proteobacteria	Betaproteobacteria	Burkholderiales	Burkholderiaceae	-	Burkholderia	Burkholderia cenocepacia	TTNTCARRAGTCGWCYGCAC
GCA_009664065.1_ASM966406v1_genomic	CP038659.1	314239_0_1__320570_322250_-1	320571	322250	-1	181850_0_2__560600_563210_1	102507_0_116__7846_9526_1	clade3	546	Proteobacteria	Gammaproteobacteria	Enterobacterales	Enterobacteriaceae	-	Citrobacter	Citrobacter freundii
GCA_001450065.1_WH-SGI-V-07243_genomic	LLNO01000056.1	94503_0_55__21899_23579_1	21900	23579	1	181850_0_2__560600_563210_1	102507_0_116__7846_9526_1	clade3	287	Proteobacteria	Gammaproteobacteria	Pseudomonadales	Pseudomonadaceae	-	Pseudomonas	Pseudomonas aeruginosa	TTNTCARRAGTCGWCYGCAC
GCA_003547635.1_ASM354763v1_genomic	PCIY01000024.1	244728_0_16__858576_860256_1	858577	860256	1	181850_0_2__560600_563210_1	102507_0_116__7846_9526_1	clade3	28144
GCA_001022545.1_ASM102254v1_genomic	LEDS01000061.1	74420_0_57__7378_9058_1	7379	9058	1	181850_0_2__560600_563210_1	102507_0_116__7846_9526_1	clade3	299766	Proteobacteria	Gammaproteobacteria	Enterobacterales	Enterobacteriaceae	-	Enterobacter	Enterobacter hormaechei subsp. steigerwaltii	TGCRGWCGACTYYTGANA
GCA_000829275.1_ASM82927v1_genomic	AP014622.1	70408_0_0__3801238_3802918_1	3801239	3802918	1	181850_0_2__560600_563210_1	102507_0_116__7846_9526_1	clade3	287	Proteobacteria	Gammaproteobacteria	Pseudomonadales	Pseudomonadaceae	-	Pseudomonas	Pseudomonas aeruginosa	TCAGAAGHCGDCTGCACYA
GCA_005863975.1_ASM586397v1_genomic	VAVV01000061.1	285564_0_226__6509_8189_-1	6510	8189	-1	181850_0_2__560600_563210_1	102507_0_116__7846_9526_1	clade3	287	Proteobacteria	Gammaproteobacteria	Pseudomonadales	Pseudomonadaceae	-	Pseudomonas	Pseudomonas aeruginosa
GCA_002636215.1_ASM263621v1_genomic	CP023952.1	143192_0_3__193555_195235_1	193556	195235	1	181850_0_2__560600_563210_1	102507_0_116__7846_9526_1	clade3	573	Proteobacteria	Gammaproteobacteria	Enterobacterales	Enterobacteriaceae	-	Klebsiella	Klebsiella pneumoniae	TTRGTGCAGHCGDCTTCTGA
GCA_003812885.1_ASM381288v1_genomic	CP033833.1	204441_0_0__5750668_5752348_-1	5750669	5752348	-1	181850_0_2__560600_563210_1	102507_0_116__7846_9526_1	clade3	287	Proteobacteria	Gammaproteobacteria	Pseudomonadales	Pseudomonadaceae	-	Pseudomonas	Pseudomonas aeruginosa	TCAGAAGHCGDCTGCACYA
GCA_001268965.1_1.ECD03.1_genomic	CXYD01000079.1	86254_0_78__23236_24916_1	23237	24916	1	181850_0_2__560600_563210_1	102507_0_116__7846_9526_1	clade3	562	Proteobacteria	Gammaproteobacteria	Enterobacterales	Enterobacteriaceae	-	Escherichia	Escherichia coli	TAGTGCAKWCGKCTYCTGA
GCA_012361795.1_PDT000253447.2_genomic	AASIIF010000051.1	335140_0_50__8555_10235_1	8556	10235	1	181850_0_2__560600_563210_1	102507_0_116__7846_9526_1	clade3									TCAGAAGTYSWMTGCACCAR
GCA_002136195.1_ASM213619v1_genomic	NFGR01000006.1	122888_0_87__261401_263081_1	261402	263081	1	181850_0_2__560600_563210_1	102507_0_116__7846_9526_1	clade3	287	Proteobacteria	Gammaproteobacteria	Pseudomonadales	Pseudomonadaceae	-	Pseudomonas	Pseudomonas aeruginosa	GTGCRGWCGACTYYTGANAA
GCA_902155885.1_18174_8_31_genomic	CABFWY010000001.1	337046_0_0__4858221_4859901_-1	4858222	4859901	-1	181850_0_2__560600_563210_1	102507_0_116__7846_9526_1	clade3	573	Proteobacteria	Gammaproteobacteria	Enterobacterales	Enterobacteriaceae	-	Klebsiella	Klebsiella pneumoniae
GCA_012312525.1_PDT000542480.1_genomic	AASFLD010000042.1	332696_0_41__5533_7213_1	5534	7213	1	181850_0_2__560600_563210_1	102507_0_116__7846_9526_1	clade3									RGTGCAGYCGKCTTCTGA
GCA_902388065.1_UHGG_MGYG-HGUT-02526_genomic	CABMNZ010000002.1	303589_0_1__122843_124523_-1	122844	124523	-1	181850_0_2__560600_563210_1	102507_0_116__7846_9526_1	clade3	644	Proteobacteria	Gammaproteobacteria	Aeromonadales	Aeromonadaceae	-	Aeromonas	Aeromonas hydrophila	TAGTGCAKWCGKCTYCTGA
GCA_002531125.1_ASM253112v1_genomic	NWRM01000030.1	140866_0_29__8622_10302_-1	8623	10302	-1	181850_0_2__560600_563210_1	102507_0_116__7846_9526_1	clade3	562	Proteobacteria	Gammaproteobacteria	Enterobacterales	Enterobacteriaceae	-	Escherichia	Escherichia coli	TTGGTGCASWYGWSTWYTGA
GCA_001874805.1_ASM187480v1_genomic	MPBS01000001.1	112175_0_0__6716399_6718079_-1	6716400	6718079	-1	181850_0_2__560600_563210_1	102507_0_116__7846_9526_1	clade3	287	Proteobacteria	Gammaproteobacteria	Pseudomonadales	Pseudomonadaceae	-	Pseudomonas	Pseudomonas aeruginosa	TCAGAAGHCGDCTGCACYA
GCA_000951835.2_FHI4_genomic	LM995927.1	71640_0_19__34640_36320_-1	34641	36320	-1	181850_0_2__560600_563210_1	102507_0_116__7846_9526_1	clade3	562	Proteobacteria	Gammaproteobacteria	Enterobacterales	Enterobacteriaceae	-	Escherichia	Escherichia coli	TYAWTAHTRWTTTTATWRA
GCA_009898985.1_ASM989898v1_genomic	VTMH01000020.1	321403_0_112__9816_11496_1	9817	11496	1	181850_0_2__560600_563210_1	102507_0_116__7846_9526_1	clade3									RGTGCAGYCGKCTTCTGA
GCA_002918865.1_ASM291886v1_genomic	PQLI01000021.1	152621_0_13__63043_64723_1	63044	64723	1	181850_0_2__560600_563210_1	102507_0_116__7846_9526_1	clade3	2080672	Proteobacteria	Gammaproteobacteria	Enterobacterales	Enterobacteriaceae	-	Citrobacter	Citrobacter freundii complex sp. CFNIH8	TAGTGCAKWCGKCTYCTGA
GCA_002193525.1_ASM219352v1_genomic	NDGQ01000024.1	125410_0_15__19119_20799_1	19120	20799	1	181850_0_2__560600_563210_1	102507_0_116__7846_9526_1	clade3	90371	Proteobacteria	Gammaproteobacteria	Enterobacterales	Enterobacteriaceae	-	Salmonella	Salmonella enterica subsp. enterica serovar Typhimurium	KTCAGMAGMYGRCTGCWC
GCA_002516345.1_ASM251634v1_genomic	NJSO01000024.1	140127_0_70__40471_42151_1	40472	42151	1	181850_0_2__560600_563210_1	102507_0_116__7846_9526_1	clade3	562	Proteobacteria	Gammaproteobacteria	Enterobacterales	Enterobacteriaceae	-	Escherichia	Escherichia coli	WTNTCAGAAGWCGNCTGCAC
GCA_900455365.1_45889_H01_genomic	UAUC01000006.1	194865_0_5__178801_180481_-1	178802	180481	-1	181850_0_2__560600_563210_1	102507_0_116__7846_9526_1	clade3	287	Proteobacteria	Gammaproteobacteria	Pseudomonadales	Pseudomonadaceae	-	Pseudomonas	Pseudomonas aeruginosa	TCAGAAGHCGDCTGCACYA
GCA_003641125.1_ASM364112v1_genomic	CP032761.1	200235_0_0__3626587_3628267_1	3626588	3628267	1	181850_0_2__560600_563210_1	102507_0_116__7846_9526_1	clade3	287	Proteobacteria	Gammaproteobacteria	Pseudomonadales	Pseudomonadaceae	-	Pseudomonas	Pseudomonas aeruginosa	RWTNTCARRAGTCGWCTGCA
GCA_002968655.1_ASM296865v1_genomic	CP027172.1	154543_0_0__2318045_2319725_1	2318046	2319725	1	181850_0_2__560600_563210_1	102507_0_116__7846_9526_1	clade3	287	Proteobacteria	Gammaproteobacteria	Pseudomonadales	Pseudomonadaceae	-	Pseudomonas	Pseudomonas aeruginosa	RWTKTCAGAAGMSRRCTGCA
GCA_009931435.1_ASM993143v1_genomic	CP043414.1	322911_0_0__116201_117881_1	116202	117881	1	181850_0_2__560600_563210_1	102507_0_116__7846_9526_1	clade3	562	Proteobacteria	Gammaproteobacteria	Enterobacterales	Enterobacteriaceae	-	Escherichia	Escherichia coli	KTCAGMAGMYGRCTGCWC
GCA_900005065.1_BBA-A_PRJEB8794_v1_genomic	LN831666.1	175856_0_0__173410_175090_1	173411	175090	1	181850_0_2__560600_563210_1	102507_0_116__7846_9526_1	clade3	223789	Proteobacteria	Betaproteobacteria	Burkholderiales	-	-	Thiomonas	Thiomonas sp. B1	TSGTGCRGWCGACTTYTGA
GCA_012315645.1_PDT000271661.3_genomic	AASGHR010000003.1	332848_0_2__256826_258506_1	256827	258506	1	181850_0_2__560600_563210_1	102507_0_116__7846_9526_1	clade3									TTRGTGCAGHCGDCTTCTGA
GCA_002903485.1_ASM290348v1_genomic	CP026227.1	151974_0_1__21296_22976_-1	21297	22976	-1	181850_0_2__560600_563210_1	102507_0_116__7846_9526_1	clade3	1920107	Proteobacteria	Gammaproteobacteria	Aeromonadales	Aeromonadaceae	-	Aeromonas	Aeromonas sp. ASNIH7	TSGTGCRGWCGACTTYTGA
plasmids_2018_11_04	CP024250.1	200133_0_522__29012_30692_-1	29013	30692	-1	181850_0_2__560600_563210_1	102507_0_116__7846_9526_1	clade3	2048779	Proteobacteria	Gammaproteobacteria	Enterobacterales	Enterobacteriaceae	-	Escherichia	Escherichia coli O182:H21
GCA_003968035.1_ASM396803v1_genomic	RXSX01000003.1	210415_0_2__1031988_1033668_-1	1031989	1033668	-1	181850_0_2__560600_563210_1	102507_0_116__7846_9526_1	clade3	287	Proteobacteria	Gammaproteobacteria	Pseudomonadales	Pseudomonadaceae	-	Pseudomonas	Pseudomonas aeruginosa	TCAGAAGHCGDCTGCACYA
GCA_003338405.1_ASM333840v1_genomic	QOFR01000029.1	168115_0_21__17108_18788_1	17109	18788	1	181850_0_2__560600_563210_1	102507_0_116__7846_9526_1	clade3	562	Proteobacteria	Gammaproteobacteria	Enterobacterales	Enterobacteriaceae	-	Escherichia	Escherichia coli	RGTGCAGYCGKCTTCTGA
[truncated: 28,308 more rows]

## Sheet: Table_S1B
#Comparison of predicted versus known transposon boundaries. The distance in basepairs between the outermost predicted TnsB binding site and the previously determined transposon boundary (reported_start/stop) is listed in the column "delta_start" or "delta_stop". The boundaries of two transposons could not be predicted automatically (N/D).
[truncated: 19 more rows]

[truncated: 1 more sheets: Table_S1C]
